# Supplementary material for: An Escherichia coli ST131 pangenome atlas reveals population structure and evolution across 4,071 isolates
Source: Sci Rep. 2019 Nov 22;9:17394. doi: 10.1038/s41598-019-54004-5 (PMC6874702; doi:10.1038/s41598-019-54004-5)
Supplement: Supplementary file 2 — Supplementary information [file 41598_2019_54004_MOESM2_ESM.xlsx]

## Sheet: Table_S1
BioProject	Samples	Study/source	DOI/project
PRJDB2638	1	Gomi et al (2015)	10.1021/acs.est.5b00953
PRJDB3552	2	Arribas et al (2018)	https://dialnet.unirioja.es/descarga/tesis/221324.pdf
PRJDB3868	67	Hollander et al (2018)	https://doi.org/10.1093/bioinformatics/btx687
PRJDB4303	89	Matsumura et al (2016)	10.3201/eid2211.160519
PRJDB4867	1	University of North Carolina 2016	Whole-genome sequencing of carbapenem-resistant Enterobacteriaceae
PRJDB4868	39	Kanamori et al (2017)	10.1128/AAC.00912-17
PRJDB4884	5	Kyoto University 2016	Whole-Genome Analysis of Antimicrobial-Resistant and Extraintestinal Pathogenic Escherichia coli in River Water
PRJDB4948	2	Kyoto University 2017	IMP- and VIM-producing Enterobacteriaceae
PRJDB5602	13	Arribas et al (2018)	https://dialnet.unirioja.es/descarga/tesis/221324.pdf
PRJDB7066	1	Osaka University 2018	Whole genome sequencing of mcr-1-positive Enterobacteriaceae
PRJDB7087	111	Breitwieser et al (2019)	10.1101/gr.245373.118
PRJEB10018	63	Sheppard et al (2018)	10.1099/mgen.0.000232
PRJEB11403	27	Runcharoen et al (‎2017)	10.1186/s13073-017-0397-1
PRJEB11955	1	The Roslin Institute 2016	Avian E.coli
PRJEB12145	1	Hammerum et al (‎2016)	https://doi.org/10.1093/jac/dkw289
PRJEB12335	2	Seni et al (2016)	10.3389/fmicb.2016.00142
PRJEB12361	1	Moremi et al (2016)	10.3389/fmicb.2016.01862
PRJEB12376	6	Mshana et al (‎2016)	10.1186/s12879-016-1527-x
PRJEB12513	48	Goswami et al (2018)	10.1099/mgen.0.000190
PRJEB1252	110	Sanger (2013)	Comparative_analysis_of_the_two_pandemic_CTX_M_15_ESBL_producing_E__coli_lineages_ST131_and_ST648_from_various_hosts
PRJEB12887	102	Sanger (2016)	Whole_genome_approach_to_investigate_the_potential_zoonotic_transmission_of_Escherichia_coli_and_their_antimicrobial_resistance_genes_in_chickens_and_humans_in_Vietnam
PRJEB12888	19	Park et al (2018)	10.1038/s41467-018-07370-z
PRJEB13304	3	Khong et al (2016)	10.1186/s12864-016-2740-0
PRJEB14641	2	Hendriksen et al (2018)	10.2903/sp.efsa.2018.EN-1431
PRJEB15226	287	Rossen et al (2016)	10.1128/JCM.01648-16
PRJEB15430	118	Sanger (2017)	The_phylogeography_of_Klebsiella_pneumoniae_and_Escherichia_coli_causing_bloodstream_infections_in_Asia_and_the_role_of_siderophores_and_antimicrobial_resistance_genes_in_virulence_
PRJEB15503	1	Hollander et al (2018)	https://doi.org/10.1093/bioinformatics/btx687
PRJEB17503	2	El Ghany et al (2018)	10.1371/journal.pone.0201613
PRJEB17615	51	Durrant et al (2019)	http://dx.doi.org/10.1101/527788
PRJEB17631	29	Sütterlin et al (‎2018)	10.1128/AAC.00209-18
PRJEB18618	1	DTU 2016	EURL reference testing
PRJEB19190	53	Mora et al (2018)	10.1038/s41598-018-22943-0
PRJEB19331	1	Pichler et al (2017)	https://doi.org/10.1016/j.nmni.2017.02.006
PRJEB19435	10	Arribas et al (2018)	https://dialnet.unirioja.es/descarga/tesis/221324.pdf
PRJEB1963	29	Stoesser et al (2013)	10.1093/jac/dkt180
PRJEB19918	87	Ludden et al (2019)	10.1093/cid/ciz174
PRJEB20053	1	Knudsen et al (2017)	10.1371/journal.pone.0187618
PRJEB20357	88	Sanger (2018)	Escherichia_coli_bacteraemia_and_carriage_study
PRJEB20550	11	Galardini et al (2017)	10.7554/eLife.31035
PRJEB20779	7	Justus Liebig University 2017	mcr-1-encoding isolates from Spain
PRJEB20792	259	Roer et al (2017)	10.1093/jac/dkx092
PRJEB20809	10	Sanger (2018)	ICUUKseq_GNB
PRJEB21171	20	Hollander et al (2018)	https://doi.org/10.1093/bioinformatics/btx687
PRJEB21277	27	Oxford University 2017	Whole genome sequencing and analysis of Enterobacteriaceae isolates from Ireland
PRJEB21499	91	Sanger (2017)	VREC_hospital
PRJEB21637	7	Irenge et al 2019	10.1186/s12879-019-3763-3
PRJEB21697	4	Ghosh et al (2017)	10.3201/eid2310.170938
PRJEB21997	12	Arribas et al (2018)	https://dialnet.unirioja.es/descarga/tesis/221324.pdf
PRJEB22091	3	Hendriksen et al (2018)	10.2903/sp.efsa.2018.EN-1431
PRJEB2215	1	Chowdhury F et al (2015)	https://journals.plos.org/plosntds/article?id=10.1371/journal.pntd.0004183
PRJEB2226	6	Page et al (2016)	10.1099/mgen.0.000083
PRJEB23208	71	Kossow et al (2018)	https://doi.org/10.1371/journal.pone.0198103
PRJEB23420	19	Campos et al (‎2018)	10.3389/fmicb.2018.00243
PRJEB23663	14	Pietsch et al (‎2018)	10.1186/s12864-018-4976-3
PRJEB27344	2	Livermore et al (2018)	https://doi.org/10.1093/jac/dky363
PRJEB27688	1	Technical University of Denmark (DTU)	E. coli CMY-2 producing isolates from broiler meat samples
PRJEB27696	3	Statens Serum Institute	Escherichia coli with CMY-2
PRJEB2796	1	Sanger (2013)	CF_negative_Enterotoxigenic_Escherichia_coli
PRJEB2879	9	Reuter et al (2014)	10.1073/pnas.1317161111
PRJEB2904	1	Arribas et al (2018)	https://dialnet.unirioja.es/descarga/tesis/221324.pdf
PRJEB2968	77	Petty et al (2014)	10.1073/pnas.1322678111
PRJEB2974	90	Ludden, Decano et al (2019)	in prep
PRJEB3341	3	McNally et al (2013)	https://doi.org/10.1111/1469-0691.12202
PRJEB3353	1	Reuter et al (2013)	10.1001/jamainternmed.2013.7734
PRJEB3980	6	Stoesser et al (2015)	https://doi.org/10.1093/jac/dkv021
PRJEB4681	221	Brodrick et al (2017)	10.1186/s13073-017-0457-6
PRJEB5004	4	Hollander et al (2018)	https://doi.org/10.1093/bioinformatics/btx687
PRJEB5065	178	Moradigaravand et al (2016)	10.1101/gr.205245.116
PRJEB5708	12	Sanger (2014)	Escherichia_coli__ETEC__samples_from_KEMRI
PRJEB5742	1	Arribas et al (2018)	https://dialnet.unirioja.es/descarga/tesis/221324.pdf
PRJEB6891	9	Wyres et al (2016)	10.1099/mgen.0.000102
PRJEB7657	318	Brodrick et al (2017)	10.1186/s13073-017-0457-6
PRJEB8084	92	Mellmann et al (2016)	10.1128/JCM.00790-16
PRJEB8265	14	Sanger (2015)	AMR_Enterobacteriaceae_in_Blantyre
PRJEB8647	1	Zankari et al (2013)	10.1093/jac/dks496
PRJEB8666	23	Sanger (2015)	Bloodstream_surveillence_across_Africas
PRJEB8768	7	Raven et al (2019)	10.1099/mgen.0.000267
PRJEB8770	55	Ludden et al (2019)	10.1093/cid/ciz174
PRJEB9927	5	Miajlovic e al. (‎2016)	10.1099/jmm.0.000200
PRJNA157573	1	Broad Institute (2012)	Escherichia coli KTE6: Genome Sequencing of E. coli UTI Defensins
PRJNA157697	1	Broad Institute (2012)	Escherichia coli KTE139: Genome Sequencing of E. coli UTI Defensins
PRJNA157701	1	Broad Institute (2012)	Escherichia coli KTE148: Genome Sequencing of E. coli UTI Defensins
PRJNA163369	1	Broad Institute (2012)	Escherichia coli KTE173: Genome Sequencing of E. coli UTI Defensins
PRJNA163371	1	Broad Institute (2012)	Escherichia coli KTE175: Genome Sequencing of E. coli UTI Defensins
PRJNA163373	1	Broad Institute (2012)	Escherichia coli KTE178: Genome Sequencing of E. coli UTI Defensins
PRJNA163435	1	Broad Institute (2012)	Escherichia coli KTE211: Genome Sequencing of E. coli UTI Defensins
PRJNA163445	1	Broad Institute (2012)	Escherichia coli KTE216: Genome Sequencing of E. coli UTI Defensins
PRJNA164855	1	Broad Institute (2012)	Escherichia coli KTE49: Genome Sequencing of E. coli UTI Defensins
PRJNA165011	1	Broad Institute (2012)	Escherichia coli KTE162: Genome Sequencing of E. coli UTI Defensins
PRJNA186050	1	Broad Institute (2013)	Escherichia coli HVH 17 (4-7473087)
PRJNA186106	1	Broad Institute (2013)	Escherichia coli HVH 84 (4-1021478)
PRJNA186112	1	Broad Institute (2013)	Escherichia coli HVH 90 (4-3191362)
PRJNA186168	1	Broad Institute (2013)	Escherichia coli HVH 139 (4-3192644)
PRJNA186173	1	Broad Institute (2013)	Escherichia coli HVH 141 (4-5995973)
PRJNA186178	1	Broad Institute (2013)	Escherichia coli HVH 146 (4-3189767)
PRJNA186204	1	Broad Institute (2013)	Escherichia coli HVH 176 (4-3428664)
PRJNA186212	1	Broad Institute (2013)	Escherichia coli HVH 186 (4-3405044)
PRJNA186229	1	Broad Institute (2013)	Escherichia coli HVH 202 (4-3163997)
PRJNA186232	1	Broad Institute (2013)	Escherichia coli HVH 205 (4-3094677)
PRJNA201973	1	Broad Institute (2014)	Escherichia coli BWH 34
PRJNA202030	1	Broad Institute (2014)	Escherichia coli BIDMC 20A
PRJNA202031	1	Broad Institute (2014)	Escherichia coli BIDMC 20B
PRJNA202050	1	Broad Institute (2014)	Escherichia coli BIDMC 38
PRJNA211153	74	Price et al (2013)	10.1128/mBio.00377-13
PRJNA218110	31	Patel et al (2018)	10.1128/genomeA.00391-18
PRJNA230968	8	Zong et al (2018)	10.1093/jac/dky210
PRJNA230969	10	Gangiredla et al (2018)	10.1128/genomeA.00271-18
PRJNA231221	2	Lopez-Perez et al (2019)	10.1128/mBio.02852-18
PRJNA233730	1	IGS (2014)	Escherichia coli 2-460-02_S1_C2
PRJNA233757	1	IGS (2014)	Escherichia coli 2-460-02_S1_C3
PRJNA233877	1	IGS (2014)	Escherichia coli 3-020-07_S4_C1
PRJNA233893	1	IGS (2014)	Escherichia coli 2-427-07_S4_C2
PRJNA233922	1	IGS (2014)	Escherichia coli 2-316-03_S4_C3
PRJNA234124	1	Broad Institute (2014)	Escherichia coli UCI 51
PRJNA234150	1	Sheppard et al (2018)	10.1099/mgen.0.000232
PRJNA234151	1	Broad Institute (2014)	Escherichia coli BIDMC 63
PRJNA234158	1	Broad Institute (2014)	Escherichia coli BIDMC 70
PRJNA234163	1	Broad Institute (2014)	Escherichia coli BIDMC 75
PRJNA234164	1	Broad Institute (2014)	Escherichia coli BIDMC 76
PRJNA234166	1	Broad Institute (2014)	Escherichia coli BIDMC 78
PRJNA234167	1	Broad Institute (2014)	Escherichia coli BIDMC 79
PRJNA234237	1	Broad Institute (2014)	Escherichia coli CHS 68
PRJNA234238	1	Broad Institute (2014)	Escherichia coli CHS 69
PRJNA239030	1	Dunitz MI et al (2014)	https://mra.asm.org/content/2/6/e01278-14
PRJNA246471	1	Sheppard et al (2018)	10.1099/mgen.0.000232
PRJNA248737	50	Salipante et al (2015)	10.1101/gr.180190.114
PRJNA248792	13	Dallman et al (2016)	10.1099/mgen.0.000070
PRJNA253300	5	Stoesser et al (2014)	10.1128/AAC.03900-14
PRJNA261540	7	Sheppard et al (2018)	10.1099/mgen.0.000232
PRJNA267549	29	Roach et al (2015)	10.1371/journal.pgen.1005413
PRJNA269984	12	Spaullding et al (2018)	10.7554/eLife.31662
PRJNA271899	9	Sheppard et al (2018)	10.1099/mgen.0.000232
PRJNA278886	97	Durrant et al (2019)	http://dx.doi.org/10.1101/527788
PRJNA284275	1	FDA (2015)	GenomeTrakr Project: Texas Department of State Health Services
PRJNA288601	31	Durrant et al 2019 - CDC’s Emerging Infections Program (EIP)	http://dx.doi.org/10.1101/527788
PRJNA290784	35	Nicolas-Chanoine et al (2017)	10.1186/s12866-017-0984-8
PRJNA292667	6	FDA (2018)	https://www.ifsh.iit.edu/sites/ifsh/files/departments/Jamie_Wasilenko.pdf
PRJNA292901	2	Sheppard et al (2018)	10.1099/mgen.0.000232
PRJNA292904	7	Sheppard et al (2018)	10.1099/mgen.0.000232
PRJNA293225	3	FDA 2015	GenomeTrakr Project: Thakur Molecular Epidemiology Laboratory, NC State University
PRJNA295914	67	McNally et al (2016)	https://doi.org/10.1371/journal.pgen.1006280
PRJNA297860	54	Stoesser et al (2016)	10.1128/mBio.02162-15
PRJNA298331	2	Ginn et al (2016)	10.1128/genomeA.00261-16
PRJNA299490	3	FDA 2015	GenomeTrakr Project: SDSU Veterinary & Biomedical Sciences/ DOH South Dakota
PRJNA306133	53	Earle et al (2016)	10.1038/nmicrobiol.2016.41
PRJNA315192	38	Chattaway et al (2017)	10.1128/JCM.01790-16
PRJNA316321	1	FDA (2016)	FDA/CDC Antimicrobial Resistant Isolate Bank
PRJNA316786	13	Stoesser et al (2017)	https://doi.org/10.1038/s41598-017-06256-2
PRJNA316969	7	Miller-Ensminger et al ‎(2018)	10.1128/JB.00738-17
PRJNA324565	1	Vet-LIRN-CVM-FDA (2016)	Escherichia coli Vet-LIRN-E.coli-NY
PRJNA324573	2	Vet-LIRN-CVM-FDA 2016	Escherichia coli
PRJNA324653	1	Karami et al (2013)	10.1371/journal.pone.0083030
PRJNA327820	30	Johnson et al (2016)	https://doi.org/10.1093/ofid/ofw129
PRJNA335932	2	Moran et al (2017)	10.1093/jac/dkw511
PRJNA357722	3	FDA 2016	GenomeTrakr Project: Penn State University | Department of Food Science | Dudley Lab
PRJNA362676	9	Phan et al (2017)	10.1093/jac/dkx204
PRJNA380635	3	University of Pittsburgh 2017	Escherichia coli Raw sequence reads
PRJNA388450	12	Shelburne et al (2017)	10.1093/cid/cix417
PRJNA389557	7	Durrant et al 2019	http://dx.doi.org/10.1101/527788
PRJNA398288	42	Harris et al (2017)	https://doi.org/10.1101/181768
PRJNA401522	1	DZIF, Justus Liebig University Giessen (2017)	Fosfomycin-Resistance ESBL-E. coli in Germany,and Denmark
PRJNA421990	2	Ahlstrom et al (2018)	10.1038/s41598-018-25474-w
PRJNA433104	1	Albert Einstein College of Medicine (2018)	Montefiore Medical Center and AECOM Clinical Microbiology Isolates
PRJNA433394	2	JCVI 2018	Klebsiella pneumoniae Genome sequencing and assembly
PRJNA433633	25	Basra et al (‎2018)	https://doi.org/10.1093/gbe/evy030
PRJNA445400	6	Macesic et al (2018)	https://doi.org/10.1093/cid/ciy199
PRJNA454281	5	Royden et al (‎2019)	http://dx.doi.org/10.1136/vetreco-2018-000307
PRJNA479542	1	Cummins et al (2019)	10.1099/mgen.0.000250
PRJNA486855	34	Mukerji et al (2019)	https://doi.org/10.1093/jac/dkz242
PRJNA66231	1	JCVI (2011)	Escherichia coli 8.2256

## Sheet: Table_S2
Sample	%DuplicateReads	Average%GCcontent	AverageSequenceLength (bp)	Total Sequences (millions)
SRR1655636_1	0.167453	50	97.5625	0.335438
SRR1655663_1	0.200194	50	97.9771	0.320677
SRR1655663_2	0.220603	51	97.0455	0.320677
SRR1655514_2	0.267028	51	87.1515	0.525036
SRR1656438_1	0.273077	50	95.8019	0.541464
SRR1655515_1	0.273382	50	98.1146	0.505341
SRR1655514_1	0.280018	50	97.4322	0.525036
SRR1655698_1	0.28629	50	98.1146	0.42504
SRR1655515_2	0.293315	50	87.3722	0.505341
SRR1656412_1	0.306371	50	95.7482	0.617133
SRR1656160_1	0.306519	50	97.1019	0.620432
SRR1656437_1	0.308341	50	95.8349	0.591547
SRR1655432_1	0.313243	50	113.889	0.646833
SRR1655698_2	0.32168	51	97.2176	0.42504
SRR1656184_1	0.324987	50	96.6009	0.63641
SRR1656185_1	0.332805	50	96.7636	0.622412
SRR1655908_1	0.351975	50	96.837	0.702551
SRR1656165_1	0.355042	50	97.0973	0.683163
SRR1656109_1	0.357709	50	96.8772	0.621601
SRR1655607_1	0.358306	50	98.0272	0.542284
SRR1655607_2	0.379476	51	97.0583	0.542284
SRR1655664_1	0.411903	50	98.1105	0.567823
SRR1656186_1	0.423656	50	96.9998	0.798829
SRR1655954_1	0.424843	50	96.8518	0.840083
SRR1655664_2	0.427191	51	97.2239	0.567823
SRR1656173_1	0.432359	50	97.0074	0.789371
SRR1655911_1	0.463373	50	96.7745	0.849606
SRR1655907_1	0.477189	50	96.5857	0.88713
SRR1655962_1	0.523828	50	96.8694	0.954331
SRR1655880_1	0.527215	50	96.0684	0.596523
SRR1656032_2	0.530316	51	88.7602	0.859325
SRR1655432_2	0.591259	50	111.698	0.646833
SRR1656032_1	0.59928	50	98.0855	0.859325
SRR1655880_2	0.628846	50	94.935	0.596523
SRR1655851_2	0.804317	51	94.6272	0.731204
SRR1655851_1	0.857662	50	95.5813	0.731204
SRR1656203_1	0.906575	50	97.3389	0.879965
SRR1655850_2	0.936874	51	95.0007	0.93737
SRR1655636_2	0.988573	50	96.0172	0.335438
SRR1656097_1	1.0342	50	97.6103	0.63256
SRR1655850_1	1.07242	50	95.858	0.93737
SRR5642083_2	1.15476	50	244.841	0.217776
SRR5642083_1	1.17201	50	243.662	0.217776
SRR1656184_2	1.25956	51	93.342	0.63641
SRR5642084_2	1.27302	50	243.144	0.236344
SRR5642084_1	1.28329	50	241.922	0.236344
SRR5642061_1	1.28907	50	244.196	0.238834
SRR5642121_2	1.31369	50	244.666	0.242383
SRR5642061_2	1.31591	50	245.49	0.238834
SRR5642058_1	1.33596	50	240.325	0.23894
SRR1656109_2	1.33732	51	93.7222	0.621601
SRR5642058_2	1.36183	50	241.324	0.23894
SRR5642121_1	1.37033	50	243.631	0.242383
SRR5642124_1	1.39461	50	242.946	0.257693
SRR1656097_2	1.39526	50	95.498	0.63256
SRR5642059_1	1.4037	50	244.477	0.257141
SRR5642124_2	1.43658	50	244.291	0.257693
SRR5642059_2	1.4952	50	245.692	0.257141
SRR5642120_2	1.5265	50	246.458	0.210945
SRR1656165_2	1.52719	50	93.6655	0.683163
SRR5642120_1	1.53694	50	245.088	0.210945
SRR1656160_2	1.55309	50	94.2053	0.620432
SRR1656185_2	1.61881	51	93.6048	0.622412
SRR5642125_1	1.68151	50	243.002	0.26994
SRR5642125_2	1.6884	50	244.242	0.26994
ERR1623500_1	1.70195	50	123.996	0.524057
ERR1891540_1	1.72103	48	123.995	0.809475
ERR1891540_2	1.73632	48	123.995	0.809475
ERR1623500_2	1.76149	50	123.996	0.524057
SRR5642126_2	1.87171	50	246.861	0.208182
SRR5642126_1	1.91128	50	245.743	0.208182
ERR1681734_2	1.92634	50	123.996	0.527357
ERR1681734_1	1.93503	50	123.996	0.527357
SRR5642065_1	1.95361	50	243.836	0.260551
SRR1655954_2	1.97158	50	94.5762	0.840083
SRR1656173_2	2.00152	50	94.0414	0.789371
SRR5642065_2	2.00978	50	245.124	0.260551
ERR1623605_1	2.02209	50	123.995	0.617932
SRR1655908_2	2.03988	50	94.5102	0.702551
ERR1623605_2	2.05822	50	123.995	0.617932
SRR4025843_2	2.06181	50	226.842	0.345942
SRR4025843_1	2.07239	50	227.222	0.345942
ERR1681694_2	2.10328	50	123.996	0.636822
SRR3824754_2	2.11148	50	250.365	0.310048
SRR3824754_1	2.13078	50	250.365	0.310048
SRR3824752_2	2.16464	50	249.798	0.338953
ERR1681694_1	2.17645	50	123.996	0.636822
SRR3824753_2	2.18619	50	249.77	0.343408
SRR5642119_2	2.20301	50	241.823	0.190902
ERR1681685_2	2.24818	50	123.995	0.662143
SRR5642119_1	2.27454	50	240.617	0.190902
SRR3824752_1	2.28505	50	249.798	0.338953
SRR3824753_1	2.29599	49	249.77	0.343408
ERR1681685_1	2.30053	50	123.995	0.662143
ERR1289764_2	2.3328	51	123.994	1.06909
SRR1655962_2	2.33602	50	94.5237	0.954331
SRR1656186_2	2.35396	50	93.9203	0.798829
ERR1289764_1	2.37129	51	123.994	1.06909
ERR1514907_2	2.42418	51	123.997	0.944317
ERR1514907_1	2.43518	51	123.997	0.944317
SRR1655907_2	2.52885	50	94.5718	0.88713
SRR3824726_2	2.58585	50	250.272	0.286337
ERR2138591_1	2.59569	49	123.995	0.91279
SRR3824726_1	2.60737	50	250.272	0.286337
ERR2138591_2	2.61814	49	123.995	0.91279
SRR1656203_2	2.67126	50	94.8029	0.879965
ERR1878181_1	2.7245	49	123.996	0.909938
SRR3050870_1	2.73135	50	149.986	0.68503
ERR1878181_2	2.74933	49	123.996	0.909938
ERR2138592_1	2.76805	49	123.996	0.961321
SRR1655911_2	2.78067	50	94.7268	0.849606
ERR2138592_2	2.79067	49	123.996	0.961321
SRR3050870_2	2.79104	50	149.986	0.68503
ERR2137938_1	2.81834	49	123.997	0.915857
ERR1640683_1	2.82932	50	123.995	0.70866
ERR1878359_1	2.84248	49	123.995	0.960994
ERR1640683_2	2.84494	50	123.995	0.70866
ERR1878359_2	2.86965	49	123.995	0.960994
ERR1878290_2	2.88564	49	123.995	1.04173
ERR1878290_1	2.90428	49	123.995	1.04173
ERR2137941_2	2.92036	49	123.997	0.951377
ERR1790518_2	2.92452	50	149.989	0.655985
ERR2138046_1	2.93862	49	123.996	0.950862
ERR1790518_1	2.94266	50	149.989	0.655985
ERR2138046_2	2.96418	49	123.996	0.950862
ERR1937159_1	2.9645	50	123.995	0.968446
ERR1415567_2	2.96513	49	123.997	0.724917
ERR1415567_1	2.96922	49	123.997	0.724917
ERR2138030_1	2.99621	50	123.996	0.942058
ERR1790566_2	2.99734	50	149.992	0.711128
ERR2137941_1	3.01194	49	123.997	0.951377
ERR2138030_2	3.02256	50	123.996	0.942058
ERR2137919_2	3.02624	49	123.997	0.961735
ERR1878291_2	3.02669	49	123.994	1.08125
ERR2138460_2	3.03345	49	123.996	0.990158
SRR3824750_1	3.03577	50	250.375	0.395009
SRR3050929_2	3.03677	50	149.99	0.831996
ERR2137938_2	3.03679	49	123.997	0.915857
ERR1937159_2	3.03912	50	123.995	0.968446
ERR1878360_1	3.04225	49	123.996	1.00757
ERR2137918_2	3.04895	49	123.995	0.98705
ERR2138460_1	3.0552	49	123.996	0.990158
ERR1878304_1	3.05759	49	123.995	1.01513
ERR1937134_2	3.06096	50	123.995	0.96889
ERR1878291_1	3.06398	49	123.994	1.08125
ERR1878304_2	3.06514	49	123.995	1.01513
ERR2138148_1	3.0678	49	123.996	1.17471
ERR1937134_1	3.06827	50	123.995	0.96889
ERR1937184_2	3.0691	50	123.996	1.02104
ERR1878325_1	3.06966	49	123.996	1.02643
ERR1937201_2	3.0702	50	123.996	0.978322
ERR2137918_1	3.07413	49	123.995	0.98705
ERR2137919_1	3.07523	49	123.997	0.961735
ERR2138621_1	3.07944	49	123.995	0.97544
ERR1374943_1	3.08175	51	123.997	1.16165
ERR1878360_2	3.08365	49	123.996	1.00757
ERR1790566_1	3.0914	50	149.992	0.711128
ERR1878325_2	3.09383	49	123.996	1.02643
SRR3050929_1	3.09391	50	149.99	0.831996
ERR1790564_2	3.09408	50	149.991	0.675835
ERR1374943_2	3.1008	51	123.997	1.16165
ERR2138020_1	3.1051	50	123.996	0.98154
ERR1937184_1	3.10643	50	123.996	1.02104
SRR3824750_2	3.10824	50	250.375	0.395009
ERR1878367_1	3.11203	49	123.996	1.03953
ERR1937142_2	3.11678	50	123.995	1.00325
ERR1878301_2	3.11688	49	123.995	1.03354
SRR2970695_1	3.13818	50	99.9915	0.973912
ERR1878367_2	3.13939	49	123.996	1.03953
ERR1790564_1	3.1476	50	149.991	0.675835
ERR1822624_1	3.14815	50	123.996	0.930392
ERR1878307_1	3.14905	49	123.996	1.06606
ERR2138621_2	3.1491	49	123.995	0.97544
ERR2138020_2	3.1513	50	123.996	0.98154
ERR1878196_1	3.15329	49	123.996	1.07264
ERR1790514_2	3.15765	50	149.992	0.735263
ERR1937142_1	3.16517	50	123.995	1.00325
ERR1822624_2	3.16768	50	123.996	0.930392
ERR1878442_2	3.1697	49	123.996	1.08236
ERR2138149_1	3.17423	49	123.995	1.18033
ERR2138205_1	3.17445	49	123.995	1.04434
ERR1937118_1	3.17539	50	123.996	1.01521
ERR1878442_1	3.17756	49	123.996	1.08236
ERR1878307_2	3.1792	49	123.996	1.06606
ERR1790764_2	3.18073	50	149.991	0.687178
ERR2138148_2	3.18221	49	123.996	1.17471
SRR2927308_1	3.18246	50	249.234	0.502265
ERR1937201_1	3.183	50	123.996	0.978322
ERR1878303_2	3.19082	49	123.996	1.08152
ERR2138205_2	3.19577	49	123.995	1.04434
ERR1878301_1	3.19955	49	123.995	1.03354
ERR1937118_2	3.21393	50	123.996	1.01521
ERR2138736_2	3.21742	50	123.994	0.969915
ERR1822409_1	3.21744	50	123.995	0.924384
ERR1878469_1	3.21747	49	123.996	1.07439
ERR1878196_2	3.21838	49	123.996	1.07264
ERR1790757_2	3.22482	50	149.987	0.676423
ERR2138149_2	3.22688	49	123.995	1.18033
ERR1790514_1	3.22723	50	149.992	0.735263
ERR1878435_2	3.22913	49	123.995	1.06617
ERR1878180_2	3.23371	49	123.996	1.05514
ERR1415521_1	3.23477	49	123.997	0.80307
ERR1878327_2	3.23844	49	123.996	1.08591
ERR2138736_1	3.23959	50	123.994	0.969915
ERR1878435_1	3.24183	49	123.995	1.06617
ERR1878303_1	3.24243	49	123.996	1.08152
ERR1878308_2	3.24564	49	123.995	1.06565
ERR1878469_2	3.24963	49	123.996	1.07439
ERR1415521_2	3.25355	49	123.997	0.80307
ERR1878327_1	3.25625	49	123.996	1.08591
ERR2138202_1	3.25754	49	123.996	1.08067
ERR1822606_1	3.25761	50	123.997	0.920782
ERR1937150_1	3.2658	50	123.996	1.04102
ERR1878180_1	3.26715	49	123.996	1.05514
ERR2138202_2	3.26987	49	123.996	1.08067
ERR1878368_1	3.27004	49	123.996	1.09311
ERR1878197_1	3.2716	50	123.996	1.08058
ERR1878308_1	3.27476	49	123.995	1.06565
ERR1822533_2	3.27599	50	123.995	0.968866
ERR1878368_2	3.27601	49	123.996	1.09311
ERR2138477_1	3.27818	49	123.996	1.05107
SRR2927308_2	3.28241	50	249.234	0.502265
ERR2138574_2	3.29101	49	123.996	1.0243
ERR1937229_2	3.29133	50	123.997	0.984172
ERR1822606_2	3.29389	50	123.997	0.920782
ERR1878198_1	3.29478	49	123.995	1.12383
ERR1822524_2	3.29484	50	123.996	0.977878
ERR1878177_1	3.29487	49	123.996	1.10274
ERR2138477_2	3.29514	49	123.996	1.05107
SRR2970695_2	3.30031	50	99.9915	0.973912
ERR1878197_2	3.30171	49	123.996	1.08058
ERR2138700_2	3.30509	49	123.996	1.05791
ERR1790763_2	3.30836	50	149.992	0.757135
ERR1822409_2	3.31144	50	123.995	0.924384
ERR1790764_1	3.31296	50	149.991	0.687178
ERR2138700_1	3.31343	49	123.996	1.05791
ERR1790757_1	3.31699	50	149.987	0.676423
ERR1822533_1	3.31885	50	123.995	0.968866
ERR1937150_2	3.32296	50	123.996	1.04102
ERR1822501_1	3.32482	49	123.996	1.12492
ERR2138458_1	3.32805	49	123.996	1.09216
SRR3824748_1	3.32865	50	249.99	0.354254
ERR1790640_2	3.32906	50	149.99	0.734857
SRR3824748_2	3.32973	50	249.99	0.354254
ERR1878198_2	3.33057	49	123.995	1.12383
ERR2138458_2	3.33385	49	123.996	1.09216
ERR1937229_1	3.33471	50	123.997	0.984172
ERR2138206_2	3.33511	49	123.996	1.09128
ERR2137889_1	3.33614	50	123.995	1.10526
ERR1822432_1	3.33758	49	123.996	0.970298
ERR2137889_2	3.33945	50	123.995	1.10526
SRR3824751_2	3.34495	50	249.907	0.392909
ERR2138209_2	3.35385	49	123.996	1.14662
SRR3824751_1	3.35786	50	249.907	0.392909
ERR2138206_1	3.36004	49	123.996	1.09128
ERR2138223_2	3.36774	49	123.996	1.15342
ERR1937115_1	3.36815	50	123.995	1.14876
ERR1822432_2	3.36823	49	123.996	0.970298
ERR2138223_1	3.36873	49	123.996	1.15342
ERR1790763_1	3.37506	50	149.992	0.757135
ERR2138478_2	3.37899	49	123.996	1.09114
ERR2138222_1	3.37921	49	123.996	1.14175
ERR1822524_1	3.38	50	123.996	0.977878
ERR2138574_1	3.38081	49	123.996	1.0243
ERR1822369_1	3.38084	50	123.996	1.02424
ERR1790640_1	3.38119	50	149.99	0.734857
ERR2138204_2	3.38546	50	123.995	1.11838
ERR2138478_1	3.38619	49	123.996	1.09114
ERR2138204_1	3.39233	49	123.995	1.11838
ERR1878460_2	3.39302	50	123.996	1.10047
ERR2137942_2	3.39408	49	123.996	1.07171
ERR1878199_1	3.39618	49	123.996	1.13084
ERR1878460_1	3.39635	50	123.996	1.10047
ERR1878324_1	3.39772	49	123.996	1.16265
ERR2138222_2	3.39818	49	123.996	1.14175
ERR1289766_2	3.3995	50	123.997	1.05278
ERR1937115_2	3.40151	50	123.995	1.14876
ERR1912633_2	3.40472	50	198.41	0.494037
ERR1878177_2	3.40872	49	123.996	1.10274
ERR1289766_1	3.41261	50	123.997	1.05278
ERR1878199_2	3.41388	49	123.996	1.13084
ERR1878302_1	3.4185	49	123.996	1.14693
ERR1878433_1	3.41857	49	123.995	1.17787
ERR1937077_1	3.42036	50	123.995	1.09948
ERR2138209_1	3.42836	49	123.996	1.14662
ERR2137917_2	3.42922	49	123.996	1.10996
ERR1878305_1	3.43291	49	123.996	1.13961
ERR2138048_2	3.43373	49	123.996	1.1203
ERR1937209_2	3.43822	50	123.996	1.06302
ERR2137942_1	3.43886	49	123.996	1.07171
ERR1937077_2	3.44187	50	123.995	1.09948
ERR1822487_1	3.44577	50	123.996	1.02379
ERR2138608_2	3.44704	49	123.995	1.13043
ERR2138201_1	3.4539	49	123.996	1.14576
ERR2138033_2	3.45737	50	123.996	1.13329
ERR1878324_2	3.46034	49	123.996	1.16265
ERR2138212_2	3.46057	49	123.996	1.17205
ERR1822501_2	3.4652	49	123.996	1.12492
ERR2138201_2	3.4665	49	123.996	1.14576
ERR1822627_1	3.46809	50	123.996	1.04919
ERR1822375_2	3.47445	50	123.996	1.01561
ERR1822487_2	3.47726	50	123.996	1.02379
ERR1822375_1	3.47789	50	123.996	1.01561
ERR2138459_2	3.47855	49	123.996	1.17018
ERR1937209_1	3.47914	50	123.996	1.06302
ERR1878326_1	3.48001	49	123.995	1.1374
ERR1822369_2	3.48007	50	123.996	1.02424
ERR2138612_2	3.48179	49	123.997	0.971564
ERR1878433_2	3.48388	49	123.995	1.17787
ERR2138459_1	3.4893	49	123.996	1.17018
ERR2138169_1	3.49067	49	123.996	1.10177
ERR2138612_1	3.49189	49	123.997	0.971564
ERR2138169_2	3.49724	49	123.996	1.10177
ERR1878302_2	3.49763	49	123.996	1.14693
ERR1878385_1	3.49783	49	123.996	1.12735
ERR1822330_2	3.49968	50	123.995	1.0606
ERR1878204_1	3.49985	49	123.996	1.18704
ERR2138029_1	3.50095	50	123.996	1.06141
ERR1878461_1	3.50653	49	123.996	1.16107
ERR2138608_1	3.5071	49	123.995	1.13043
ERR1822532_1	3.50991	50	123.996	1.02135
ERR1878385_2	3.51189	49	123.996	1.12735
SRR3050983_1	3.51383	49	149.966	0.905163
ERR1822532_2	3.51877	50	123.996	1.02135
ERR1878204_2	3.52041	49	123.996	1.18704
ERR2138613_2	3.52148	49	123.996	1.01323
ERR2138036_1	3.52217	50	123.997	1.10392
ERR1878305_2	3.52355	49	123.996	1.13961
ERR1912633_1	3.52549	50	200.047	0.494037
ERR2138475_1	3.53292	49	123.996	1.11793
ERR2137993_2	3.53306	50	123.997	1.10213
ERR2138613_1	3.53618	49	123.996	1.01323
ERR1878326_2	3.53637	49	123.995	1.1374
ERR2137897_2	3.53645	49	123.996	1.12353
ERR2138029_2	3.53748	50	123.996	1.06141
ERR1878179_1	3.5408	49	123.996	1.16306
ERR2137917_1	3.54175	49	123.996	1.10996
ERR1891616_2	3.54511	50	123.995	1.07682
ERR1878179_2	3.54663	49	123.996	1.16306
ERR1878356_1	3.54705	49	123.995	1.1267
ERR2138475_2	3.54792	49	123.996	1.11793
ERR2137897_1	3.55055	49	123.996	1.12353
ERR1822451_1	3.55205	50	123.997	0.98455
ERR1878380_1	3.55253	49	123.995	1.22881
ERR2138211_2	3.55314	49	123.996	1.19019
ERR1878356_2	3.55375	49	123.995	1.1267
SRR3050983_2	3.5544	49	149.966	0.905163
ERR1878178_2	3.55588	49	123.996	1.17548
ERR2138032_1	3.55762	50	123.996	1.15481
ERR1878184_1	3.55936	49	123.996	1.16308
ERR2138212_1	3.56083	49	123.996	1.17205
ERR2137890_1	3.56457	50	123.996	1.201
ERR2137895_1	3.5667	49	123.997	1.13606
ERR1878178_1	3.56875	49	123.996	1.17548
ERR2138033_1	3.56889	50	123.996	1.13329
ERR2138081_1	3.56991	50	123.995	1.03559
ERR1822330_1	3.57076	50	123.995	1.0606
ERR1891616_1	3.57223	50	123.995	1.07682
ERR1822553_2	3.57293	50	123.996	1.08879
ERR1822439_1	3.57589	49	123.995	1.07472
SRR2970773_1	3.57677	50	99.9936	1.06224
ERR2138476_1	3.57679	49	123.996	1.10493
ERR1822553_1	3.57686	50	123.996	1.08879
ERR1878459_2	3.57882	49	123.996	1.1291
ERR2137993_1	3.59189	50	123.997	1.10213
ERR2137890_2	3.59376	50	123.996	1.201
ERR1822439_2	3.59403	49	123.995	1.07472
ERR2137895_2	3.59464	49	123.997	1.13606
ERR2138032_2	3.60007	50	123.996	1.15481
ERR2138476_2	3.60114	49	123.996	1.10493
ERR2138036_2	3.60277	50	123.997	1.10392
ERR1822627_2	3.60421	50	123.996	1.04919
ERR1878461_2	3.60801	49	123.996	1.16107
ERR1878184_2	3.61083	49	123.996	1.16308
ERR1878383_2	3.61174	49	123.996	1.18408
ERR1891360_2	3.61298	50	123.996	1.10825
ERR1878185_2	3.61849	49	123.996	1.17878
ERR2138208_2	3.62134	49	123.996	1.21205
ERR2138048_1	3.62237	50	123.996	1.1203
ERR2138220_1	3.62498	49	123.995	1.23202
ERR1937145_2	3.63156	50	123.994	1.111
ERR2138081_2	3.63704	50	123.995	1.03559
ERR1790563_1	3.63896	50	149.991	0.84891
ERR1415511_1	3.64105	49	123.997	0.908276
ERR1822451_2	3.64182	50	123.997	0.98455
ERR2137896_1	3.64371	49	123.996	1.16946
ERR1822456_1	3.64724	50	123.995	1.06653
ERR1891446_1	3.64836	49	123.997	1.08022
ERR2138035_2	3.64878	50	123.997	1.16938
ERR2138211_1	3.6488	49	123.996	1.19019
SRR2970773_2	3.6491	50	99.9936	1.06224
ERR1878185_1	3.64981	49	123.996	1.17878
ERR1878382_2	3.65225	49	123.996	1.18036
ERR1937145_1	3.65446	50	123.994	1.111
ERR1878191_1	3.65525	49	123.996	1.4069
ERR2138203_1	3.65574	49	123.996	1.22591
ERR2138200_1	3.65718	49	123.996	1.23651
ERR1878449_1	3.65793	49	123.994	1.15466
ERR1822596_1	3.65819	50	123.996	1.08709
ERR2138035_1	3.65871	50	123.997	1.16938
ERR1937137_1	3.66106	50	123.995	1.18446
ERR1415511_2	3.66473	49	123.997	0.908276
ERR1937137_2	3.66556	50	123.995	1.18446
ERR1878397_2	3.66849	49	123.996	1.18182
ERR1891453_2	3.67066	50	123.996	1.11159
ERR2137934_2	3.67308	50	123.995	1.07107
ERR1891360_1	3.67317	50	123.996	1.10825
ERR2138208_1	3.67435	49	123.996	1.21205
ERR1790563_2	3.6747	50	149.991	0.84891
ERR1891453_1	3.67661	50	123.996	1.11159
ERR2138224_1	3.68518	49	123.995	1.19537
ERR2137896_2	3.68663	49	123.996	1.16946
ERR2138724_2	3.68699	49	123.996	1.05846
ERR1822616_2	3.68935	50	123.996	1.08545
ERR1878459_1	3.69198	49	123.996	1.1291
ERR2138724_1	3.69323	49	123.996	1.05846
ERR1878383_1	3.69343	49	123.996	1.18408
ERR1891446_2	3.69448	49	123.997	1.08022
ERR2138610_1	3.69487	49	123.997	1.03064
ERR1822478_1	3.70704	50	123.996	1.10419
ERR2138224_2	3.70932	49	123.995	1.19537
ERR2138220_2	3.71041	49	123.995	1.23202
ERR1822596_2	3.71136	50	123.996	1.08709
ERR1878426_2	3.71416	50	123.995	1.20243
ERR1822595_2	3.7161	50	123.996	1.11362
SRR3824737_1	3.71671	50	250.073	0.386618
ERR1878186_1	3.718	49	123.996	1.24001
ERR2138200_2	3.71928	49	123.996	1.23651
ERR1878449_2	3.7193	49	123.994	1.15466
ERR2138615_1	3.71953	49	123.997	1.06538
ERR2137878_1	3.72072	50	123.996	1.09929
ERR1878191_2	3.7232	49	123.996	1.4069
ERR1878384_2	3.72431	49	123.996	1.20696
ERR1822468_2	3.72704	50	123.996	1.12395
ERR1822382_2	3.72747	50	123.996	1.09261
ERR1878384_1	3.72754	49	123.996	1.20696
ERR1878186_2	3.72847	49	123.996	1.24001
ERR2138615_2	3.72866	49	123.997	1.06538
ERR1878382_1	3.72866	49	123.996	1.18036
ERR1822618_1	3.73147	50	123.996	1.1089
ERR1878183_2	3.73157	49	123.995	1.22591
ERR1937215_1	3.73236	50	123.996	1.17919
SRR638594_1	3.73503	50	99.9269	1.43878
ERR1822593_1	3.73595	50	123.996	1.0919
ERR2138228_2	3.7402	49	123.996	1.22566
ERR1822595_1	3.74196	50	123.996	1.11362
ERR2137878_2	3.74384	50	123.996	1.09929
ERR1822618_2	3.74466	50	123.996	1.1089
ERR2137934_1	3.74665	50	123.995	1.07107
ERR1878289_1	3.74721	49	123.995	1.38505
ERR2138712_1	3.74736	49	123.996	1.07812
ERR1878187_1	3.74787	49	123.996	1.27889
ERR1937215_2	3.7509	50	123.996	1.17919
ERR2138080_2	3.75171	50	123.996	1.10132
ERR1878355_1	3.75212	49	123.996	1.20382
SRR2965628_1	3.75267	50	149.988	1.04656
ERR1822616_1	3.75381	50	123.996	1.08545
ERR1822372_1	3.75468	50	123.997	1.05139
ERR2138228_1	3.75516	49	123.996	1.22566
ERR1822456_2	3.75595	50	123.995	1.06653
ERR2138203_2	3.75932	49	123.996	1.22591
ERR2138610_2	3.7614	49	123.997	1.03064
SRR3050936_2	3.76391	50	149.988	1.03311
ERR1878355_2	3.76583	49	123.996	1.20382
ERR1891275_2	3.76991	50	123.996	1.14813
ERR1878289_2	3.7702	49	123.995	1.38505
ERR2137996_2	3.77031	50	123.996	1.19578
ERR2138079_1	3.77452	50	123.995	1.0875
ERR1878183_1	3.77843	49	123.995	1.22591
ERR1891605_2	3.79023	50	123.996	1.23097
ERR1878426_1	3.79104	50	123.995	1.20243
ERR1891444_2	3.7928	49	123.997	1.12591
ERR2138079_2	3.79335	50	123.995	1.0875
ERR1937152_2	3.79441	50	123.995	1.14762
SRR638594_2	3.79859	50	99.9269	1.43878
ERR2138080_1	3.79876	50	123.996	1.10132
ERR1891275_1	3.80042	50	123.996	1.14813
ERR1891444_1	3.80173	49	123.997	1.12591
ERR1878380_2	3.80859	49	123.995	1.22881
ERR1878200_1	3.80984	49	123.996	1.27207
ERR1822468_1	3.81191	50	123.996	1.12395
ERR1878200_2	3.81211	49	123.996	1.27207
ERR1822578_1	3.81324	50	123.996	1.11591
ERR1822372_2	3.81513	50	123.997	1.05139
ERR1822578_2	3.81558	50	123.996	1.11591
ERR1878381_2	3.81567	49	123.996	1.22107
SRR3050936_1	3.8158	50	149.988	1.03311
ERR1822593_2	3.81664	50	123.996	1.0919
ERR1948923_1	3.81759	50	93.9947	0.542141
ERR2137881_1	3.82043	50	123.996	1.15031
ERR1878188_2	3.82227	49	123.996	1.28122
ERR2138669_2	3.82751	49	123.996	1.11094
ERR1891605_1	3.83084	50	123.996	1.23097
ERR1415575_1	3.83109	50	123.998	0.805517
ERR1878434_1	3.83186	49	123.996	1.30165
ERR1415575_2	3.8326	50	123.998	0.805517
ERR1822544_1	3.83281	50	123.996	1.12704
ERR2137996_1	3.83507	50	123.996	1.19578
ERR1878188_1	3.83732	49	123.996	1.28122
SRR3824737_2	3.83775	50	250.073	0.386618
ERR2138712_2	3.83828	49	123.996	1.07812
ERR1822493_1	3.83898	50	123.997	1.08736
SRR2965628_2	3.84012	50	149.988	1.04656
ERR1822478_2	3.84052	50	123.996	1.10419
ERR1878463_1	3.84124	49	123.995	1.29533
ERR1937152_1	3.84669	50	123.995	1.14762
ERR1878397_1	3.84909	49	123.996	1.18182
ERR2138207_2	3.84967	49	123.996	1.2959
ERR1822382_1	3.85089	50	123.996	1.09261
ERR2138225_1	3.85302	49	123.995	1.26729
ERR2138219_1	3.85302	49	123.996	1.27817
ERR1878306_2	3.85699	49	123.995	1.2771
ERR2138225_2	3.85706	49	123.995	1.26729
ERR1374934_2	3.85825	50	123.996	0.969579
ERR1822345_2	3.85931	50	123.996	1.08751
ERR1822544_2	3.86277	50	123.996	1.12704
ERR2137880_2	3.86397	50	123.995	1.15379
ERR1937122_2	3.86438	50	123.996	1.11488
ERR2138207_1	3.86768	49	123.996	1.2959
ERR434782_1	3.87257	50	99.9875	1.43866
ERR1822500_2	3.87287	50	123.995	1.15186
ERR1948923_2	3.8757	50	93.9947	0.542141
ERR1514974_1	3.87864	50	123.996	1.08227
ERR1878381_1	3.88065	49	123.996	1.22107
ERR2138725_2	3.88366	50	123.996	1.09408
ERR2137880_1	3.8854	50	123.995	1.15379
ERR1822345_1	3.88912	50	123.996	1.08751
ERR1822493_2	3.89333	50	123.997	1.08736
ERR1790534_2	3.89499	50	149.991	0.941203
ERR2137881_2	3.89648	50	123.996	1.15031
ERR1878403_2	3.89658	49	123.996	1.24452
ERR1374937_2	3.90099	50	123.997	0.872309
ERR1937122_1	3.90136	50	123.996	1.11488
ERR1891348_1	3.90291	50	123.996	1.19555
ERR1891347_2	3.90878	50	123.996	1.1783
ERR1891348_2	3.909	50	123.996	1.19555
ERR1822500_1	3.91008	50	123.995	1.15186
ERR1822377_2	3.91074	50	123.996	1.10345
ERR2138725_1	3.91124	50	123.996	1.09408
ERR1822448_2	3.91125	50	123.995	1.12935
ERR1878403_1	3.91278	49	123.996	1.24452
ERR1878434_2	3.91894	49	123.996	1.30165
ERR1878306_1	3.92197	49	123.995	1.2771
ERR2137879_1	3.9221	50	123.995	1.15138
ERR1640747_2	3.92405	50	123.996	1.07418
ERR1822575_2	3.9304	50	123.995	1.12881
ERR1937072_2	3.93091	50	123.996	1.30869
ERR434782_2	3.93373	50	99.9875	1.43866
ERR2138227_2	3.93437	49	123.995	1.28409
ERR1878187_2	3.93524	49	123.996	1.27889
ERR2138219_2	3.93545	49	123.996	1.27817
ERR2138534_1	3.93716	49	123.997	1.13017
ERR1374934_1	3.94541	50	123.996	0.969579
ERR1937096_1	3.94631	50	123.996	1.43613
ERR1822377_1	3.9467	50	123.996	1.10345
ERR1216948_2	3.94978	50	123.997	1.60683
SRR2970772_1	3.95289	49	99.9967	1.09946
ERR1790534_1	3.95611	50	149.991	0.941203
SRR2970751_1	3.95902	50	99.9931	1.21552
ERR1374937_1	3.96075	50	123.997	0.872309
ERR1822575_1	3.96244	50	123.995	1.12881
ERR1891347_1	3.96299	50	123.996	1.1783
ERR998499_1	3.96477	49	99.9976	2.23646
ERR1216948_1	3.96478	50	123.997	1.60683
ERR1822262_1	3.96775	50	123.994	1.1138
SRR3050874_2	3.96794	50	149.985	1.1043
ERR1822448_1	3.96858	50	123.995	1.12935
ERR1514974_2	3.96996	50	123.996	1.08227
ERR1878369_1	3.97161	49	123.995	1.33599
ERR1822262_2	3.97397	50	123.994	1.1138
ERR1878283_1	3.97477	49	123.994	1.46018
ERR1822571_1	3.97795	50	123.996	1.14512
ERR1878463_2	3.9794	49	123.995	1.29533
ERR2138227_1	3.98125	49	123.995	1.28409
ERR1822437_1	3.9832	49	123.995	1.20628
ERR2138669_1	3.98623	50	123.996	1.11094
ERR1878354_2	3.99207	49	123.996	1.28846
ERR1822571_2	3.99223	50	123.996	1.14512
SRR4017814_1	3.99288	50	229.957	0.657023
ERR2138082_2	3.99375	50	123.994	1.17077
ERR1822336_1	3.99403	50	123.996	1.00489
ERR1822443_2	3.99454	50	123.996	1.22046
ERR1878283_2	3.9976	49	123.994	1.46018
ERR1822462_1	4.0024	50	123.996	1.15243
SRR4017814_2	4.00296	50	229.519	0.657023
SRR3050874_1	4.00408	50	149.985	1.1043
ERR1822474_2	4.00411	50	123.997	1.21108
SRR641858_2	4.00486	50	99.9561	1.30026
ERR2138034_1	4.00629	50	123.996	1.28116
ERR1891323_1	4.00651	50	123.996	1.29516
ERR2138082_1	4.00654	50	123.994	1.17077
ERR998499_2	4.0128	49	99.9976	2.23646
ERR1937072_1	4.01388	50	123.996	1.30869
ERR1891341_1	4.01433	50	123.996	1.20508
ERR1822463_1	4.01459	50	123.997	1.08892
ERR1822462_2	4.01465	50	123.996	1.15243
ERR2137879_2	4.01765	50	123.995	1.15138
ERR2138534_2	4.01957	49	123.997	1.13017
ERR1585747_2	4.02209	50	123.996	1.15948
ERR1822447_1	4.02272	50	123.996	1.21074
ERR1878396_1	4.02446	49	123.997	1.32502
SRR641858_1	4.02536	50	99.9561	1.30026
ERR1822474_1	4.02572	50	123.997	1.21108
ERR1878182_1	4.0302	49	123.995	1.3508
ERR1640747_1	4.03173	50	123.996	1.07418
ERR1878287_2	4.03318	49	123.995	1.47758
SRR2970772_2	4.0339	49	99.9967	1.09946
ERR1228302_2	4.03554	49	123.996	1.32425
SRR933409_1	4.03888	50	99.7772	0.565479
ERR1878396_2	4.04097	49	123.997	1.32502
ERR1937089_2	4.04152	50	123.996	1.24231
ERR1640720_2	4.04188	50	123.994	0.988917
ERR1891323_2	4.04252	50	123.996	1.29516
ERR1822390_2	4.04728	50	123.996	1.15733
ERR1822443_1	4.04851	50	123.996	1.22046
ERR2138034_2	4.05012	50	123.996	1.28116
ERR1878287_1	4.05068	49	123.995	1.47758
ERR1937096_2	4.05296	50	123.996	1.43613
ERR1878182_2	4.05842	49	123.995	1.3508
ERR1640693_1	4.06287	50	123.995	1.07791
SRR2970751_2	4.06671	50	99.9931	1.21552
ERR1585747_1	4.06808	49	123.996	1.15948
ERR1822390_1	4.07214	50	123.996	1.15733
ERR1822447_2	4.07853	50	123.996	1.21074
ERR1822463_2	4.07866	50	123.997	1.08892
ERR1878428_1	4.0806	49	123.996	1.37503
ERR1878443_2	4.08291	49	123.996	1.31245
ERR1937085_2	4.08318	50	123.994	1.24635
ERR2138536_1	4.08372	49	123.997	1.17351
ERR1228302_1	4.08793	49	123.996	1.32425
SRR1824517_2	4.09105	52	237.79	0.653923
ERR1891341_2	4.09133	50	123.996	1.20508
ERR1878354_1	4.09172	49	123.996	1.28846
SRR2970657_1	4.09379	50	99.9938	1.31484
ERR1822263_2	4.09824	50	123.996	1.20096
ERR1878369_2	4.09907	49	123.995	1.33599
ERR1228326_1	4.10045	49	123.997	1.31269
ERR1822437_2	4.10045	49	123.995	1.20628
ERR2138537_2	4.10359	49	123.997	1.17709
ERR1937089_1	4.10826	50	123.996	1.24231
ERR1822594_2	4.10908	50	123.996	1.22719
ERR1878399_1	4.11117	49	123.995	1.29676
ERR1334628_2	4.11396	50	123.997	1.37038
SRR933409_2	4.1158	50	99.7772	0.565479
ERR1822266_1	4.1203	50	123.996	1.2296
ERR1415572_2	4.12207	50	123.996	1.13521
ERR1640693_2	4.12284	50	123.995	1.07791
ERR2138535_2	4.12338	49	123.997	1.21091
ERR1228321_2	4.12361	50	123.997	1.12743
ERR1878201_2	4.12448	49	123.996	1.38748
ERR1878285_2	4.12543	49	123.994	1.47281
ERR2138535_1	4.12596	49	123.997	1.21091
SRR958325_2	4.12627	50	99.98	1.74188
ERR1822336_2	4.12695	50	123.996	1.00489
ERR1822403_2	4.12923	50	123.996	1.22496
ERR1937085_1	4.12953	50	123.994	1.24635
ERR1878399_2	4.13086	49	123.995	1.29676
ERR1415508_2	4.13225	49	123.997	0.845489
ERR1878201_1	4.13298	49	123.996	1.38748
ERR2138226_2	4.13643	49	123.996	1.3538
ERR1228234_2	4.13659	49	123.997	1.42629
ERR1822481_1	4.13804	50	123.996	1.23603
ERR1822263_1	4.13932	50	123.996	1.20096
ERR2138221_1	4.14028	49	123.996	1.3743
ERR1949213_1	4.14036	50	93.9942	0.67906
ERR1878203_2	4.14144	49	123.996	1.423
ERR1878284_2	4.14446	49	123.994	1.51382
ERR1878428_2	4.14627	49	123.996	1.37503
ERR2138537_1	4.15102	49	123.997	1.17709
ERR2138221_2	4.15253	49	123.996	1.3743
ERR1878427_1	4.153	50	123.996	1.32249
ERR1334628_1	4.1548	50	123.997	1.37038
ERR1878284_1	4.15554	49	123.994	1.51382
ERR2137995_2	4.15764	50	123.997	1.30293
ERR1822282_1	4.15819	49	123.996	1.19769
ERR2138536_2	4.16112	49	123.997	1.17351
ERR2138226_1	4.16463	49	123.996	1.3538
ERR1822594_1	4.16776	50	123.996	1.22719
ERR1822266_2	4.16815	50	123.996	1.2296
ERR2137995_1	4.17275	50	123.997	1.30293
ERR1415508_1	4.17563	49	123.997	0.845489
ERR1228321_1	4.17569	50	123.997	1.12743
ERR1640720_1	4.17971	50	123.994	0.988917
SRR2970657_2	4.19019	50	99.9938	1.31484
ERR1891537_2	4.19593	50	123.994	1.45783
ERR1878427_2	4.19943	49	123.996	1.32249
ERR1937063_1	4.20037	50	123.995	1.38829
ERR1822470_2	4.20271	50	123.996	1.23062
ERR1216995_1	4.20587	50	123.996	1.20899
ERR1216995_2	4.20669	50	123.996	1.20899
SRR3050887_1	4.20919	50	149.989	1.0691
ERR1822445_1	4.21179	50	123.997	1.26738
ERR2137994_1	4.21659	50	123.996	1.32541
ERR1878401_1	4.21894	49	123.996	1.35323
ERR2137994_2	4.22531	50	123.996	1.32541
ERR1878401_2	4.22619	49	123.996	1.35323
ERR1878398_1	4.22624	49	123.996	1.35844
ERR1822285_1	4.22723	50	123.995	1.416
ERR1937120_2	4.22738	50	123.997	1.32619
ERR1878285_1	4.23027	49	123.994	1.47281
ERR2138679_2	4.23306	50	123.995	1.44256
SRR1824517_1	4.23561	52	237.79	0.653923
ERR1878443_1	4.23881	49	123.996	1.31245
ERR1891537_1	4.23909	50	123.994	1.45783
ERR1878203_1	4.23935	49	123.996	1.423
ERR1228234_1	4.24138	49	123.997	1.42629
ERR1822282_2	4.24819	49	123.996	1.19769
ERR1334720_2	4.25712	50	123.996	1.34721
ERR1822403_1	4.25779	50	123.996	1.22496
ERR1937120_1	4.25969	50	123.997	1.32619
ERR2138713_1	4.26423	50	123.996	1.19359
ERR1878194_1	4.26425	49	123.996	1.44144
ERR1822470_1	4.26582	50	123.996	1.23062
ERR1878398_2	4.2671	49	123.996	1.35844
SRR3050887_2	4.26991	50	149.989	1.0691
ERR1822306_2	4.27062	49	123.996	1.24542
ERR1228326_2	4.27362	50	123.997	1.31269
ERR1217009_1	4.27466	50	123.996	1.16747
SRR3051040_1	4.27552	50	149.977	1.10363
SRR1508889_2	4.27676	50	99.9963	1.30249
ERR1375045_1	4.27692	50	123.997	1.31298
ERR1375045_2	4.28033	50	123.997	1.31298
ERR2138713_2	4.28315	49	123.996	1.19359
ERR1937063_2	4.2844	50	123.995	1.38829
ERR1334708_1	4.28881	50	123.997	1.4188
ERR1228317_1	4.29581	49	123.997	1.22206
ERR1217009_2	4.29692	50	123.996	1.16747
SRR3051040_2	4.30132	50	149.977	1.10363
ERR1415572_1	4.30895	50	123.996	1.13521
ERR2138679_1	4.30969	50	123.995	1.44256
SRR4017886_1	4.31203	50	237.133	0.774899
SRR1508889_1	4.31281	50	99.9963	1.30249
ERR1949213_2	4.31291	50	93.9942	0.67906
ERR1822306_1	4.31573	50	123.996	1.24542
ERR1228317_2	4.31615	49	123.997	1.22206
ERR1878193_1	4.31707	49	123.996	1.45373
ERR1822481_2	4.31806	50	123.996	1.23603
ERR1878400_2	4.3181	49	123.996	1.3985
SRR4017886_2	4.31908	50	236.753	0.774899
ERR1334720_1	4.3192	50	123.996	1.34721
ERR1891344_2	4.33061	50	123.996	1.33012
ERR1334708_2	4.33087	50	123.997	1.4188
ERR1374946_2	4.33101	50	123.996	1.03223
ERR1822445_2	4.33716	50	123.997	1.26738
ERR1878400_1	4.34231	49	123.996	1.3985
ERR1878202_1	4.34822	49	123.996	1.44488
ERR1822333_2	4.35126	50	123.995	1.24413
ERR1822302_2	4.35658	50	123.996	1.21231
ERR1228316_1	4.35773	50	123.996	1.08695
ERR1228316_2	4.36356	50	123.996	1.08695
ERR1822285_2	4.36424	50	123.995	1.416
ERR1891344_1	4.36693	50	123.996	1.33012
ERR1878202_2	4.36885	49	123.996	1.44488
ERR1822419_2	4.37236	49	123.996	1.2941
ERR1228225_1	4.37394	50	123.996	1.2472
ERR434804_1	4.37657	50	99.9905	1.44155
SRR1187773_2	4.37684	50	99.8185	1.75518
ERR1822419_1	4.37728	50	123.996	1.2941
ERR1822333_1	4.37917	50	123.995	1.24413
DRR061449_1	4.38003	50	120.291	0.636564
ERR1878193_2	4.38117	49	123.996	1.45373
ERR1878194_2	4.38148	49	123.996	1.44144
ERR1878189_2	4.38502	49	123.996	1.4584
ERR439638_2	4.3854	50	99.9909	1.23081
ERR1878189_1	4.39065	49	123.996	1.4584
ERR1878288_1	4.3968	49	123.995	1.59858
ERR1374946_1	4.40147	50	123.996	1.03223
ERR1822302_1	4.4047	50	123.996	1.21231
ERR1585698_2	4.41127	50	123.995	1.15503
ERR1852696_1	4.41493	49	123.995	1.29431
ERR1585698_1	4.41512	50	123.995	1.15503
ERR434795_1	4.41819	50	99.9929	1.4296
ERR1822296_2	4.42292	50	123.996	1.33066
SRR4017889_2	4.42511	51	228.793	0.534791
ERR1822311_1	4.4341	49	123.996	1.33943
SRR2970633_1	4.43552	50	99.9954	1.22589
SRR6701913_1	4.44101	47	99.9331	0.98401
ERR1878288_2	4.44696	49	123.995	1.59858
ERR1228225_2	4.44923	50	123.996	1.2472
ERR1822296_1	4.45038	50	123.996	1.33066
ERR1878190_1	4.45305	49	123.997	1.49992
ERR1822264_1	4.45538	50	123.994	1.32867
ERR1852696_2	4.45681	49	123.995	1.29431
SRR4017891_2	4.45976	51	237.951	0.824001
SRR4017891_1	4.46906	51	238.132	0.824001
ERR1878323_1	4.47171	49	123.996	1.4938
ERR1822395_1	4.47205	50	123.996	1.31812
ERR434804_2	4.4742	50	99.9905	1.44155
SRR2970633_2	4.481	50	99.9954	1.22589
SRR6701913_2	4.48405	47	99.9331	0.98401
ERR1822311_2	4.4844	49	123.996	1.33943
ERR434795_2	4.48441	50	99.9929	1.4296
ERR1822264_2	4.48925	50	123.994	1.32867
ERR1822257_2	4.49105	50	123.996	1.34647
ERR439638_1	4.4988	50	99.9909	1.23081
ERR1852636_2	4.50866	50	123.996	1.39022
ERR1878323_2	4.51085	49	123.996	1.4938
ERR1822395_2	4.51477	50	123.996	1.31812
ERR434749_2	4.51642	50	99.9905	1.40143
ERR1878190_2	4.52309	49	123.997	1.49992
ERR1374957_1	4.52795	50	123.995	1.08701
ERR1878192_1	4.53076	49	123.996	1.50997
ERR1415510_2	4.54097	50	123.997	0.892861
ERR1852686_1	4.54119	49	123.995	1.36203
ERR434749_1	4.54128	50	99.9905	1.40143
ERR1822344_2	4.54346	50	123.996	1.2418
SRR3051021_1	4.54494	49	149.976	1.29104
ERR1822344_1	4.54767	50	123.996	1.2418
ERR1822280_1	4.54873	50	123.995	1.37614
ERR1822280_2	4.54929	50	123.995	1.37614
ERR1878192_2	4.55186	49	123.996	1.50997
ERR1891314_1	4.55691	50	123.997	1.36543
ERR1415510_1	4.55823	50	123.997	0.892861
ERR1891314_2	4.56002	50	123.997	1.36543
ERR1374957_2	4.56382	50	123.995	1.08701
ERR1852686_2	4.56741	49	123.995	1.36203
ERR435188_1	4.56926	50	99.9776	1.52865
ERR435188_2	4.583	50	99.9776	1.52865
ERR1822324_1	4.58871	50	123.996	1.3157
ERR1852636_1	4.60096	50	123.996	1.39022
ERR1375032_2	4.60888	50	123.997	0.967053
ERR1822324_2	4.61074	50	123.996	1.3157
ERR1822477_1	4.61709	50	123.993	1.16772
ERR435197_2	4.61914	49	99.9835	1.81828
DRR061449_2	4.62444	50	120.291	0.636564
SRR1187773_1	4.62573	50	99.8185	1.75518
SRR3050947_2	4.63114	51	149.99	1.29601
ERR1822477_2	4.63935	50	123.993	1.16772
ERR1852647_1	4.64065	49	123.996	1.38475
ERR435197_1	4.641	49	99.9835	1.81828
ERR1822257_1	4.64335	50	123.996	1.34647
SRR3051043_1	4.64599	51	149.981	1.27576
SRR3050947_1	4.64795	51	149.99	1.29601
SRR2927307_2	4.65942	50	249.144	0.875707
ERR1375032_1	4.67053	50	123.997	0.967053
ERR1878286_1	4.67556	49	123.995	1.63023
SRR3051043_2	4.6853	51	149.981	1.27576
ERR1878286_2	4.69671	49	123.995	1.63023
ERR2138714_1	4.69819	49	123.997	1.31439
ERR1375047_1	4.69974	50	123.997	1.22971
SRR2927307_1	4.70004	50	249.144	0.875707
ERR1852711_1	4.70112	50	123.995	1.35254
ERR2137856_1	4.70496	50	123.995	1.53638
ERR1852687_1	4.70593	50	123.995	1.3955
ERR1217008_2	4.70965	50	123.995	1.26846
ERR1852711_2	4.71044	50	123.995	1.35254
ERR1822297_2	4.71585	50	123.997	1.34997
ERR1375047_2	4.71614	50	123.997	1.22971
ERR1878402_2	4.71718	49	123.996	1.48233
ERR1822278_2	4.71919	50	123.996	1.31902
ERR1878353_1	4.72055	49	123.996	1.48728
ERR1541364_1	4.72283	50	123.996	1.29812
ERR1822297_1	4.72288	50	123.997	1.34997
SRR3050896_2	4.72333	50	149.935	1.20615
ERR1852678_2	4.72667	49	123.995	1.37734
ERR439636_1	4.72696	50	99.9907	1.37976
ERR1541389_1	4.72735	50	123.994	1.18532
ERR1217008_1	4.73295	50	123.995	1.26846
ERR1852647_2	4.73414	49	123.996	1.38475
ERR435386_1	4.73416	50	99.9876	1.51585
SRR3051021_2	4.73555	49	149.976	1.29104
ERR1036104_2	4.73692	50	99.9977	1.61863
ERR1541389_2	4.74212	50	123.994	1.18532
ERR434877_1	4.74834	50	99.9863	1.67074
ERR2138714_2	4.74944	49	123.997	1.31439
ERR2137856_2	4.75173	50	123.995	1.53638
ERR1852676_2	4.75408	49	123.995	1.41385
ERR1852678_1	4.75483	49	123.995	1.37734
SRR3050877_1	4.75488	50	149.968	1.20354
SRR2970762_1	4.75683	50	99.9952	1.45912
SRR933417_1	4.76414	50	99.917	0.567908
ERR1585832_2	4.77234	50	123.994	1.31985
ERR1585779_1	4.77575	50	123.995	1.28129
ERR1852676_1	4.78158	49	123.995	1.41385
ERR1585779_2	4.7824	50	123.995	1.28129
SRR3050877_2	4.78627	50	149.968	1.20354
ERR1036104_1	4.79213	50	99.9977	1.61863
ERR434877_2	4.79443	50	99.9863	1.67074
ERR439636_2	4.79806	50	99.9907	1.37976
ERR1878402_1	4.79888	49	123.996	1.48233
ERR1878353_2	4.79921	49	123.996	1.48728
ERR435386_2	4.80148	50	99.9876	1.51585
ERR1852687_2	4.8078	50	123.995	1.3955
SRR2970762_2	4.80849	50	99.9952	1.45912
SRR800437_2	4.81404	50	99.8517	1.7163
ERR1541364_2	4.81429	50	123.996	1.29812
SRR3050896_1	4.8166	50	149.935	1.20615
ERR1852691_1	4.82208	50	123.995	1.4186
ERR2719337_2	4.82558	50	149.98	0.769225
SRR2970717_1	4.83495	50	99.9955	1.33332
ERR1878195_2	4.83583	50	123.996	1.59249
ERR1878195_1	4.84119	50	123.996	1.59249
ERR1822320_2	4.84549	50	123.995	1.43131
SRR2970737_2	4.84657	50	99.9963	1.48894
ERR439652_1	4.8466	51	99.9907	1.63121
ERR1852604_2	4.8537	50	123.995	1.52454
ERR1822278_1	4.86935	50	123.996	1.31902
SRR2970753_1	4.87189	50	99.9979	1.57013
SRR2970753_2	4.87735	50	99.9979	1.57013
ERR1415465_1	4.87784	49	123.997	1.26485
ERR1822320_1	4.87971	50	123.995	1.43131
ERR1585780_2	4.88287	50	123.996	1.31877
ERR1852691_2	4.88777	49	123.995	1.4186
SRR3050856_2	4.89321	51	149.995	1.33567
SRR3051019_1	4.89387	50	149.94	1.30733
ERR2719337_1	4.8945	50	149.98	0.769225
SRR4017838_2	4.89714	50	229.828	0.888705
ERR434707_1	4.89834	50	99.9898	1.82548
ERR1852619_1	4.89956	50	123.996	1.41151
ERR1852643_1	4.90807	50	123.995	1.47303
ERR1852680_2	4.90948	50	123.995	1.45601
ERR1852619_2	4.90973	49	123.996	1.41151
ERR1541366_2	4.91018	50	123.996	1.40422
ERR1822308_1	4.91083	50	123.995	1.49182
ERR2060144_1	4.91107	51	150.328	0.860896
ERR1852604_1	4.91175	50	123.995	1.52454
SRR2970717_2	4.91201	50	99.9955	1.33332
ERR434779_2	4.91547	50	99.9835	1.49478
ERR434707_2	4.91986	50	99.9898	1.82548
SRR4017838_1	4.9232	50	230.138	0.888705
SRR2970737_1	4.92453	50	99.9963	1.48894
ERR1585832_1	4.92478	50	123.994	1.31985
ERR439652_2	4.92511	51	99.9907	1.63121
ERR1852643_2	4.92722	50	123.995	1.47303
ERR1852642_2	4.92735	50	123.995	1.57102
ERR2137857_1	4.93301	50	123.996	1.60515
ERR1852652_2	4.9386	49	123.995	1.45919
SRR933401_1	4.94515	49	99.8794	0.554001
ERR2138715_1	4.94533	49	123.996	1.36528
SRR800437_1	4.94628	50	99.8517	1.7163
SRR933417_2	4.94749	50	99.917	0.567908
ERR1415465_2	4.94799	49	123.997	1.26485
ERR434757_1	4.95165	50	99.9916	1.53462
ERR985188_1	4.95342	49	99.9969	2.30738
SRR3051019_2	4.96321	50	149.94	1.30733
ERR434757_2	4.96448	50	99.9916	1.53462
ERR1852695_2	4.96835	50	123.995	1.38887
ERR1595474_2	4.96878	50	123.996	1.27683
ERR2138715_2	4.96939	49	123.996	1.36528
ERR434868_1	4.97126	50	99.9904	1.59533
ERR1852652_1	4.97144	50	123.995	1.45919
ERR1585834_2	4.97256	50	123.995	1.37553
ERR1585676_2	4.97469	50	123.995	1.35052
ERR2719336_2	4.98445	50	149.977	0.774765
ERR435190_2	4.986	50	99.9903	1.55377
ERR1585780_1	4.98666	50	123.996	1.31877
SRR3050992_1	4.99042	50	149.975	1.23179
ERR1852642_1	4.99357	50	123.995	1.57102
SRR640926_1	4.99402	49	99.9737	1.88175
ERR2719336_1	4.99451	50	149.977	0.774765
ERR435190_1	4.9993	50	99.9903	1.55377
ERR1375019_1	4.99996	50	123.997	1.27732
ERR434779_1	5.00023	50	99.9835	1.49478
SRR3050856_1	5.00145	51	149.995	1.33567
ERR985188_2	5.00172	49	99.9969	2.30738
SRR3050992_2	5.00177	50	149.975	1.23179
ERR1585834_1	5.00187	50	123.995	1.37553
ERR2060144_2	5.00493	51	150.319	0.860896
ERR1822308_2	5.00502	50	123.995	1.49182
ERR2747888_2	5.00517	50	149.985	0.848096
ERR1852695_1	5.00523	50	123.995	1.38887
ERR2137857_2	5.01084	50	123.996	1.60515
ERR434875_2	5.0138	50	99.9893	1.52869
ERR439717_2	5.01695	50	99.9845	1.6119
ERR434269_2	5.01709	50	99.9669	1.8969
SRR2970744_1	5.01771	50	99.9957	1.53464
ERR1595474_1	5.01867	50	123.996	1.27683
ERR1852635_2	5.01963	49	123.996	1.62047
ERR1375019_2	5.02114	50	123.997	1.27732
ERR435350_1	5.02277	50	99.9865	1.72861
ERR1852679_2	5.0237	49	123.995	1.46194
ERR439651_2	5.02374	50	99.9906	1.47381
ERR1852680_1	5.02537	50	123.995	1.45601
SRR958325_1	5.02612	50	99.98	1.74188
ERR434770_2	5.02766	50	99.9904	1.55037
SRR2970740_1	5.02991	50	99.9949	1.42052
ERR1541366_1	5.03359	50	123.996	1.40422
ERR439717_1	5.03848	50	99.9845	1.6119
ERR434269_1	5.04837	50	99.9669	1.8969
ERR1585676_1	5.05222	50	123.995	1.35052
ERR434868_2	5.05385	50	99.9904	1.59533
SRR640926_2	5.05564	49	99.9737	1.88175
ERR1852675_1	5.06115	49	123.995	1.55267
ERR586982_2	5.0614	48	99.9795	1.82559
ERR434770_1	5.06145	50	99.9904	1.55037
ERR434875_1	5.06148	50	99.9893	1.52869
SRR2970668_1	5.0618	51	99.9936	1.3563
ERR1891319_1	5.06319	50	123.997	1.55018
ERR1852679_1	5.06721	50	123.995	1.46194
ERR434740_1	5.0709	50	99.9903	1.72766
ERR2719283_2	5.07154	50	149.979	0.91318
SRR2927306_2	5.07172	50	248.836	0.868293
ERR439635_2	5.07347	50	99.9898	1.58385
ERR435191_1	5.0746	50	99.9917	1.62748
ERR1891319_2	5.07516	50	123.997	1.55018
SRR933401_2	5.0777	50	99.8794	0.554001
ERR2719326_2	5.07879	50	149.98	0.890823
ERR1852675_2	5.08356	49	123.995	1.55267
SRR800569_2	5.08436	50	99.9319	1.83634
SRR3050892_1	5.08861	50	149.985	1.41367
ERR1852635_1	5.09086	49	123.996	1.62047
ERR1036105_1	5.09357	50	99.9971	1.62694
ERR2747888_1	5.09541	50	149.985	0.848096
ERR435350_2	5.09914	50	99.9865	1.72861
ERR2719326_1	5.10337	50	149.98	0.890823
ERR434994_1	5.10391	50	99.9846	1.57309
ERR434916_1	5.10575	50	99.9904	1.63789
ERR2719283_1	5.10633	50	149.979	0.91318
SRR800569_1	5.10734	50	99.9319	1.83634
ERR434916_2	5.10779	50	99.9904	1.63789
ERR434740_2	5.11621	50	99.9903	1.72766
ERR2232696_1	5.12474	50	189.852	0.254168
ERR1036105_2	5.12988	50	99.9971	1.62694
ERR434937_1	5.13337	50	99.9858	1.62524
SRR2135157_1	5.13381	50	99.9764	1.90325
ERR1374865_1	5.13626	49	123.997	1.50682
SRR2970746_2	5.1417	50	99.9968	1.44091
ERR439651_1	5.14361	50	99.9906	1.47381
ERR1374966_1	5.14782	50	123.997	1.17329
SRR2970668_2	5.14807	50	99.9936	1.3563
ERR434766_1	5.15034	50	99.9855	1.58093
ERR434994_2	5.1506	50	99.9846	1.57309
SRR2970746_1	5.15128	50	99.9968	1.44091
SRR2970744_2	5.15139	50	99.9957	1.53464
SRR2135157_2	5.15237	50	99.9764	1.90325
ERR439635_1	5.15434	50	99.9898	1.58385
SRR2970706_1	5.15876	50	99.9952	1.44524
SRR2970646_2	5.1625	50	99.9953	1.53294
SRR3050966_1	5.16395	49	149.942	1.31579
ERR435191_2	5.16543	50	99.9917	1.62748
ERR1374945_2	5.16707	50	123.997	0.963119
SRR2970646_1	5.17312	50	99.9953	1.53294
SRR1795915_2	5.1737	50	99.956	2.0312
ERR1852700_1	5.17473	49	123.996	1.5741
SRR3050892_2	5.17975	50	149.985	1.41367
ERR1374966_2	5.18272	50	123.997	1.17329
ERR434844_1	5.18436	50	99.9914	1.64251
ERR1852669_2	5.18494	50	123.996	1.50569
ERR434844_2	5.18581	50	99.9914	1.64251
SRR3050927_1	5.19116	50	149.984	1.37601
SRR2970706_2	5.19357	50	99.9952	1.44524
ERR1374865_2	5.19773	49	123.997	1.50682
ERR434937_2	5.19862	50	99.9858	1.62524
ERR1595468_2	5.20333	50	123.995	1.55752
ERR1595458_1	5.20664	50	123.995	1.43449
SRR1785758_1	5.20894	50	99.2218	1.61366
SRR1785758_2	5.21091	50	99.2218	1.61366
ERR435385_2	5.21442	50	99.9753	1.70529
SRR3050966_2	5.21565	49	149.942	1.31579
ERR435431_2	5.21702	50	99.9901	1.81428
ERR1852669_1	5.21894	50	123.996	1.50569
ERR1822284_2	5.21952	50	123.997	1.57322
SRR3050927_2	5.22604	50	149.984	1.37601
ERR435431_1	5.22628	50	99.9901	1.81428
ERR435385_1	5.23193	50	99.9753	1.70529
ERR2232696_2	5.23263	50	189.788	0.254168
ERR434723_1	5.23268	50	99.9875	1.74812
SRR2927306_1	5.23414	50	248.836	0.868293
ERR434766_2	5.23995	50	99.9855	1.58093
SRR2970740_2	5.24249	50	99.9949	1.42052
ERR1374938_1	5.24444	51	123.995	1.07302
ERR1595458_2	5.24848	50	123.995	1.43449
SRR4035119_1	5.24922	51	234.338	0.944757
ERR434752_2	5.25077	50	99.9911	1.61621
ERR434925_1	5.25234	50	99.9602	1.72539
ERR434723_2	5.25293	50	99.9875	1.74812
ERR434347_2	5.25453	50	99.9875	2.10713
ERR1822284_1	5.25679	50	123.997	1.57322
ERR434716_2	5.25712	50	99.9905	1.7342
ERR434925_2	5.25745	50	99.9602	1.72539
SRR1508901_1	5.26736	51	99.9948	1.65279
ERR1852700_2	5.27474	49	123.996	1.5741
ERR434347_1	5.27708	50	99.9875	2.10713
ERR2060139_1	5.28016	51	150.234	0.935327
ERR2719317_2	5.28489	50	149.978	0.946367
SRR2970774_1	5.28717	49	99.9973	1.55423
ERR1374938_2	5.28785	51	123.995	1.07302
ERR434752_1	5.29001	50	99.9911	1.61621
ERR2719317_1	5.29821	50	149.978	0.946367
ERR2060123_2	5.30152	50	150.097	0.968754
ERR1374981_2	5.30401	50	123.995	1.18036
ERR435384_2	5.30697	50	99.9931	1.69794
ERR434764_1	5.31004	50	99.9825	1.65458
ERR434963_1	5.31743	50	99.9907	1.62857
ERR435494_1	5.32371	50	99.9927	1.63013
SRR770109_2	5.32444	50	99.5017	1.75892
SRR770109_1	5.32542	50	99.5017	1.75892
ERR1595468_1	5.3282	50	123.995	1.55752
SRR2970734_1	5.32826	50	99.9959	1.55296
ERR434963_2	5.33206	50	99.9907	1.62857
ERR434956_2	5.33227	50	99.9876	1.63315
ERR434445_1	5.33669	50	99.9864	1.75833
ERR2060123_1	5.33941	50	150.105	0.968754
ERR1374945_1	5.34498	50	123.997	0.963119
ERR439707_1	5.34755	50	99.9914	1.59967
ERR2719325_1	5.34772	50	149.978	0.996954
ERR2060139_2	5.349	51	150.225	0.935327
SRR4035119_2	5.35277	51	234.007	0.944757
ERR1623188_1	5.35404	50	149.988	0.849354
SRR3050869_2	5.35554	50	149.994	1.28337
ERR434445_2	5.35701	50	99.9864	1.75833
ERR434956_1	5.35872	50	99.9876	1.63315
SRR3051038_1	5.36006	50	149.936	1.33502
ERR1374981_1	5.36143	50	123.995	1.18036
SRR2127494_2	5.36388	50	99.8816	1.71444
SRR1508899_1	5.36568	50	99.9964	1.72263
ERR434764_2	5.36652	50	99.9825	1.65458
ERR2719325_2	5.37094	50	149.978	0.996954
ERR435494_2	5.37254	50	99.9927	1.63013
ERR830523_2	5.37403	51	99.9926	2.03354
ERR434716_1	5.37457	50	99.9905	1.7342
ERR830523_1	5.37976	50	99.9926	2.03354
SRR2127761_2	5.38108	50	99.9188	2.12894
ERR439707_2	5.38428	50	99.9914	1.59967
ERR1217195_1	5.38462	49	123.998	1.39411
ERR435194_2	5.38566	50	99.9853	1.6672
SRR2127494_1	5.38697	50	99.8816	1.71444
SRR2970634_1	5.38945	50	99.9953	1.58718
SRR1508901_2	5.39525	51	99.9948	1.65279
SRR3050869_1	5.4044	51	149.994	1.28337
ERR1623150_1	5.40811	50	149.988	0.993157
ERR1217195_2	5.41043	49	123.998	1.39411
SRR4017839_2	5.41051	51	240.947	0.857121
SRR770165_2	5.41176	50	99.5128	1.74314
ERR1595424_2	5.41594	50	123.996	1.42978
ERR435095_1	5.41643	50	99.9886	1.82718
ERR1852657_1	5.41736	50	123.994	1.76424
ERR568886_2	5.41956	49	99.9711	1.73497
ERR434743_2	5.42082	50	99.991	1.61027
SRR2970642_1	5.42213	49	139.545	0.44513
ERR434922_2	5.42302	50	99.9888	1.93177
ERR435095_2	5.42318	50	99.9886	1.82718
ERR1036101_1	5.42514	50	99.9971	1.85517
SRR2970642_2	5.42612	49	139.545	0.44513
ERR434947_2	5.42807	50	99.9915	1.62907
ERR435285_2	5.4331	50	99.9874	1.63017
ERR435441_1	5.43328	50	99.9886	1.71234
ERR1822265_2	5.43678	49	123.996	1.25426
ERR2205946_2	5.43964	50	268.861	0.909699
ERR435285_1	5.4397	50	99.9874	1.63017
ERR435445_2	5.44325	50	99.9872	1.76093
SRR2970734_2	5.44413	50	99.9959	1.55296
ERR1036111_2	5.44468	50	99.9967	1.73264
SRR2970774_2	5.4466	49	99.9973	1.55423
ERR1822265_1	5.44684	49	123.996	1.25426
ERR435384_1	5.45146	50	99.9931	1.69794
ERR434743_1	5.45278	50	99.991	1.61027
ERR1374967_1	5.45444	50	123.996	1.16551
SRR2127761_1	5.45873	50	99.9188	2.12894
ERR1036101_2	5.4605	50	99.9971	1.85517
ERR1374967_2	5.46557	50	123.996	1.16551
ERR2205946_1	5.46669	50	268.823	0.909699
ERR434947_1	5.46686	50	99.9915	1.62907
SRR770165_1	5.4685	50	99.5128	1.74314
SRR4017839_1	5.46895	51	241.059	0.857121
ERR435441_2	5.46898	50	99.9886	1.71234
ERR1036111_1	5.47876	50	99.9967	1.73264
ERR434922_1	5.48093	50	99.9888	1.93177
ERR1891310_2	5.48315	50	123.996	1.71409
ERR2719331_2	5.48354	50	149.977	0.995862
ERR434953_1	5.48464	50	99.9849	1.6549
ERR1622294_2	5.48651	50	149.99	0.834952
ERR435194_1	5.48699	50	99.9853	1.6672
ERR434938_2	5.48812	50	99.9861	1.67012
ERR434946_1	5.49017	50	99.9766	1.73082
SRR3050888_2	5.49195	50	149.986	1.36591
ERR1541400_1	5.49248	50	123.997	1.45145
ERR2719331_1	5.49506	50	149.977	0.995862
ERR1622495_2	5.49626	50	149.988	0.815652
SRR4017899_2	5.49802	51	232.95	0.98563
ERR1415787_2	5.50469	50	123.996	0.957184
ERR1514965_1	5.50727	50	123.994	1.25884
ERR434953_2	5.51095	50	99.9849	1.6549
ERR435445_1	5.51226	50	99.9872	1.76093
ERR1541400_2	5.51737	50	123.997	1.45145
ERR1622495_1	5.51772	50	149.988	0.815652
ERR2205895_1	5.51821	50	272.765	0.949342
ERR1514965_2	5.52721	50	123.994	1.25884
ERR434946_2	5.52892	50	99.9766	1.73082
ERR435340_1	5.5323	50	99.9895	1.70806
SRR2970632_1	5.53304	50	99.9956	1.65315
ERR1415787_1	5.53374	50	123.996	0.957184
ERR1852657_2	5.53494	50	123.994	1.76424
SRR3050855_2	5.53727	50	149.994	1.30285
ERR435340_2	5.53998	50	99.9895	1.70806
ERR1514933_2	5.54086	50	123.996	1.12737
SRR3050884_1	5.54157	50	149.959	1.42663
ERR1514933_1	5.54444	50	123.996	1.12737
ERR1623189_1	5.54544	50	149.986	0.917722
SRR2970634_2	5.54658	50	99.9953	1.58718
SRR3050855_1	5.54767	51	149.994	1.30285
ERR1891310_1	5.54836	50	123.996	1.71409
SRR4017899_1	5.55045	51	233.153	0.98563
SRR4017901_2	5.55362	51	239.062	0.875501
SRR2970750_1	5.56299	50	99.9971	1.78888
SRR1508899_2	5.56752	50	99.9964	1.72263
ERR2205895_2	5.5678	50	272.822	0.949342
SRR2927303_2	5.5747	50	249.311	0.88851
ERR1595424_1	5.5754	50	123.996	1.42978
ERR439667_2	5.57902	50	99.9687	1.89871
ERR434780_1	5.57967	50	99.9855	1.53687
SRR3051038_2	5.57981	50	149.936	1.33502
ERR435336_2	5.58216	50	99.9908	1.7872
ERR2719334_2	5.58447	50	149.978	0.996949
ERR2719318_2	5.58529	50	149.979	1.06533
SRR3050884_2	5.58682	50	149.959	1.42663
SRR1204053_2	5.58812	50	99.9827	1.41226
ERR439721_1	5.59047	50	99.986	1.84732
ERR435474_2	5.59078	50	99.9876	1.73397
ERR2205880_2	5.60019	50	267.487	0.961204
SRR3050888_1	5.60376	50	149.986	1.36591
SRR2927303_1	5.60521	50	249.311	0.88851
ERR434960_1	5.60529	50	99.99	1.80791
ERR2719334_1	5.60758	50	149.978	0.996949
ERR439721_2	5.6077	50	99.986	1.84732
SRR2970750_2	5.60823	50	99.9971	1.78888
ERR830587_1	5.60921	50	99.992	2.04677
ERR435207_2	5.60965	50	99.9865	1.75438
ERR1622241_2	5.61025	50	149.991	0.827852
ERR439667_1	5.6119	50	99.9687	1.89871
ERR435474_1	5.6119	50	99.9876	1.73397
ERR434727_1	5.61296	50	99.9877	1.76031
SRR3051000_1	5.61313	50	149.988	1.39487
ERR1622294_1	5.616	50	149.99	0.834952
ERR439624_1	5.61694	50	99.9856	1.71424
ERR434448_1	5.61796	50	99.9897	1.81066
ERR434938_1	5.61978	50	99.9861	1.67012
ERR439657_1	5.62363	50	99.9897	1.54859
SRR2970632_2	5.62576	50	99.9956	1.65315
ERR439657_2	5.62748	50	99.9897	1.54859
ERR2719342_2	5.62758	50	149.98	0.963758
ERR2719342_1	5.634	50	149.98	0.963758
ERR434915_2	5.64025	50	99.9897	1.79912
ERR434960_2	5.64306	50	99.99	1.80791
ERR434448_2	5.64617	50	99.9897	1.81066
ERR435336_1	5.64725	50	99.9908	1.7872
ERR1622967_1	5.64928	50	149.988	1.03172
ERR435096_2	5.64947	50	99.9862	1.98696
ERR434791_1	5.65383	50	99.9794	1.60777
SRR4017901_1	5.6557	51	239.317	0.875501
ERR1595463_2	5.6588	50	123.996	1.52569
ERR435151_1	5.66048	50	99.99	1.80775
ERR1595463_1	5.66076	50	123.996	1.52569
ERR435001_1	5.66115	50	99.9864	1.66816
ERR2747894_2	5.66205	50	149.985	0.98124
ERR434791_2	5.66611	50	99.9794	1.60777
ERR435275_2	5.67118	50	99.9818	1.87145
ERR2719318_1	5.67137	50	149.979	1.06533
ERR439712_2	5.67405	50	99.9887	1.71189
ERR2205883_1	5.68039	51	275.854	0.999866
SRR933413_1	5.6847	49	99.6575	0.555244
ERR435001_2	5.68517	50	99.9864	1.66816
ERR2205880_1	5.686	50	267.465	0.961204
ERR568886_1	5.68637	49	99.9711	1.73497
ERR1622241_1	5.68639	50	149.991	0.827852
ERR439624_2	5.6874	50	99.9856	1.71424
ERR1623116_1	5.68871	50	149.988	0.933891
ERR439658_2	5.68909	50	99.9905	1.72831
ERR434319_2	5.69168	50	99.9894	1.84742
ERR435207_1	5.69537	50	99.9865	1.75438
ERR2060107_2	5.69551	51	150.01	1.01432
ERR2719335_1	5.69738	50	149.979	1.07098
ERR1852608_1	5.6977	49	123.996	1.65557
SRR1795933_2	5.69862	50	99.9703	1.83928
ERR2747896_2	5.69917	50	149.983	1.00932
ERR2719335_2	5.69956	50	149.979	1.07098
ERR439712_1	5.70089	50	99.9887	1.71189
ERR439575_1	5.70188	50	99.9909	1.78818
ERR2747832_1	5.70346	50	149.983	1.02949
ERR434727_2	5.70351	50	99.9877	1.76031
SRR3051032_1	5.70424	50	149.963	1.48875
ERR2747833_2	5.70433	50	149.984	1.04777
ERR434660_1	5.7051	50	99.99	1.77601
ERR775995_1	5.7058	50	99.9932	1.85204
ERR2747832_2	5.70725	50	149.983	1.02949
ERR1585798_2	5.71021	50	123.995	1.46007
ERR434915_1	5.71376	50	99.9897	1.79912
ERR1891308_2	5.7178	49	123.997	1.68661
SRR2970733_2	5.71903	50	99.9966	1.56598
ERR1036091_1	5.71994	50	99.9966	1.79472
ERR434319_1	5.72269	50	99.9894	1.84742
ERR434780_2	5.72719	50	99.9855	1.53687
SRR4065706_1	5.72797	51	230.756	1.10347
ERR439663_1	5.73044	50	99.9899	1.68642
SRR3996259_1	5.73118	50	239.929	0.943749
ERR1891308_1	5.73153	50	123.997	1.68661
SRR1795982_2	5.73786	50	99.9636	2.23081
ERR439658_1	5.74038	50	99.9905	1.72831
SRR1204053_1	5.74114	50	99.9827	1.41226
ERR439575_2	5.74222	50	99.9909	1.78818
ERR435275_1	5.7434	50	99.9818	1.87145
ERR2747833_1	5.74402	50	149.984	1.04777
ERR2205883_2	5.74696	51	275.903	0.999866
SRR3996259_2	5.74912	50	239.801	0.943749
SRR3051000_2	5.74988	50	149.988	1.39487
ERR434685_1	5.75491	50	99.9882	1.73022
ERR1622295_2	5.75595	50	149.991	0.870111
SRR933423_1	5.75632	50	99.5388	0.767581
ERR435457_1	5.75728	50	99.9891	1.81162
ERR435457_2	5.75853	50	99.9891	1.81162
SRR2970733_1	5.76074	50	99.9966	1.56598
ERR2747896_1	5.76086	50	149.983	1.00932
SRR3050952_1	5.7623	50	149.975	1.44661
ERR1334665_2	5.76613	50	123.996	1.84436
ERR2747894_1	5.7676	50	149.985	0.98124
ERR435165_2	5.76788	50	99.9896	1.83796
ERR1623100_1	5.76864	50	149.988	0.975918
SRR3050952_2	5.76876	50	149.975	1.44661
ERR434926_2	5.76995	50	99.9901	1.77454
ERR435152_2	5.77139	50	99.9883	1.89984
ERR1852608_2	5.77239	49	123.996	1.65557
SRR4065706_2	5.77545	51	230.378	1.10347
ERR1036091_2	5.77578	50	99.9966	1.79472
ERR830587_2	5.77867	50	99.992	2.04677
DRR033875_2	5.78028	50	180.973	0.261424
ERR1334665_1	5.78216	50	123.996	1.84436
SRR2970738_1	5.78365	50	99.9955	1.72808
ERR439663_2	5.78396	50	99.9899	1.68642
ERR2747889_1	5.79094	50	149.984	0.986234
ERR435143_1	5.79095	50	99.9895	1.67138
ERR1585798_1	5.79303	50	123.995	1.46007
ERR435143_2	5.79341	50	99.9895	1.67138
ERR435151_2	5.79345	50	99.99	1.80775
ERR434926_1	5.79426	50	99.9901	1.77454
ERR2205943_1	5.79448	50	267.351	0.927922
ERR434660_2	5.79492	50	99.99	1.77601
ERR434685_2	5.79849	50	99.9882	1.73022
SRR2970782_1	5.79901	48	228.864	0.343548
SRR1800040_2	5.8001	50	99.9686	2.51079
ERR2747889_2	5.80194	50	149.984	0.986234
ERR435165_1	5.80974	50	99.9896	1.83796
SRR3051032_2	5.81415	50	149.963	1.48875
ERR435152_1	5.81472	50	99.9883	1.89984
SRR2970782_2	5.81533	48	228.864	0.343548
ERR775995_2	5.81693	50	99.9932	1.85204
ERR435539_1	5.81775	50	99.9953	1.76392
ERR435096_1	5.82074	50	99.9862	1.98696
SRR933413_2	5.82568	50	99.6575	0.555244
ERR2747891_1	5.82848	50	149.984	1.01438
ERR2747891_2	5.83123	50	149.984	1.01438
ERR435228_1	5.83257	50	99.984	1.80661
ERR434699_2	5.8365	50	99.9878	1.74344
ERR2747895_1	5.84368	50	149.987	1.03134
ERR2747895_2	5.84651	50	149.987	1.03134
ERR434847_2	5.84859	50	99.9897	1.90199
ERR1217115_1	5.85352	50	123.997	1.56693
ERR1841078_1	5.85516	50	238.205	0.210667
ERR2205943_2	5.86215	50	267.349	0.927922
ERR435569_1	5.87078	50	99.9834	1.82786
SRR2927305_1	5.87472	50	248.959	0.978241
ERR435008_1	5.87517	50	99.9849	1.84777
ERR1841078_2	5.87926	50	238.383	0.210667
ERR435228_2	5.87934	50	99.984	1.80661
ERR434419_2	5.88244	50	99.9872	1.82272
ERR435569_2	5.8857	50	99.9834	1.82786
ERR435539_2	5.88753	50	99.9953	1.76392
SRR933423_2	5.88971	50	99.5388	0.767581
SRR4065650_2	5.89013	51	237.851	1.04453
ERR434587_2	5.89025	50	99.9868	1.91242
ERR434417_1	5.89107	50	99.9848	1.9126
ERR434982_1	5.89376	50	99.9879	1.79329
ERR434419_1	5.89599	50	99.9872	1.82272
ERR434982_2	5.89696	50	99.9879	1.79329
SRR2970738_2	5.90477	50	99.9955	1.72808
ERR985144_2	5.9051	50	99.997	2.01578
ERR1852634_1	5.90702	49	123.995	1.9125
ERR439722_2	5.90756	50	99.9849	1.8688
SRR4035122_2	5.90808	51	238.976	1.0582
ERR1623149_1	5.90914	50	149.989	0.981281
ERR435161_1	5.90939	50	99.9904	1.76377
SRR4065650_1	5.91488	51	238.044	1.04453
SRR3051044_1	5.91519	50	149.972	1.39344
ERR434699_1	5.91777	50	99.9878	1.74344
ERR435008_2	5.92382	50	99.9849	1.84777
ERR1622295_1	5.92762	50	149.991	0.870111
ERR2060107_1	5.92832	51	150.019	1.01432
ERR435413_1	5.92906	50	99.9865	1.88908
SRR784654_2	5.93084	50	99.6521	1.96031
ERR434719_2	5.93367	50	99.9822	1.83445
SRR4035122_1	5.93377	51	239.223	1.0582
ERR434417_2	5.94583	50	99.9848	1.9126
SRR3050981_2	5.94736	49	149.913	1.52931
SRR3051008_2	5.95135	50	149.962	1.55803
ERR435087_2	5.95277	50	99.9896	1.88383
ERR435413_2	5.95323	50	99.9865	1.88908
SRR1795915_1	5.95461	50	99.956	2.0312
ERR1622966_1	5.95655	50	149.988	1.08886
ERR435131_2	5.95822	50	99.991	1.85137
ERR1514930_1	5.9637	50	123.995	1.31259
ERR434587_1	5.96373	50	99.9868	1.91242
SRR784654_1	5.96378	50	99.6521	1.96031
SRR2927305_2	5.9641	50	248.959	0.978241
ERR1852634_2	5.96541	49	123.995	1.9125
ERR830539_2	5.96585	50	99.9905	2.11062
SRR1508890_1	5.96632	51	99.9961	1.80284
ERR435153_1	5.96749	50	99.9907	1.92503
ERR830539_1	5.96775	50	99.9905	2.11062
SRR2970719_1	5.96884	50	99.9963	1.90544
ERR2747837_2	5.96953	50	149.983	1.10401
SRR3050981_1	5.96983	49	149.913	1.52931
DRR061453_1	5.97086	50	121.9	0.999872
ERR135753_1	5.97355	50	99.9921	2.08453
ERR434995_1	5.97494	50	99.9891	1.90811
ERR435161_2	5.97972	50	99.9904	1.76377
ERR1036085_1	5.98259	50	99.9964	1.80489
ERR434945_1	5.98269	50	99.9862	1.82154
ERR435567_2	5.98726	50	99.9843	1.81779
ERR439601_1	5.98785	50	99.9915	1.88455
ERR434719_1	5.98912	50	99.9822	1.83445
ERR439601_2	5.99118	50	99.9915	1.88455
ERR985145_1	5.9922	50	99.9973	2.03843
ERR434945_2	5.99281	50	99.9862	1.82154
SRR933405_1	5.99371	50	99.6964	0.720731
ERR434508_2	5.99588	50	99.9895	2.0017
ERR434907_1	6.00087	50	99.9892	1.83856
ERR1036085_2	6.00115	50	99.9964	1.80489
ERR439722_1	6.00138	50	99.9849	1.8688
SRR3051044_2	6.0018	50	149.972	1.39344
ERR2060092_2	6.00238	51	140.295	1.05025
ERR434995_2	6.00532	50	99.9891	1.90811
ERR2747893_2	6.00684	50	149.987	1.0535
SRR2131441_1	6.00766	50	99.6412	1.99171
ERR435131_1	6.01063	50	99.991	1.85137
ERR2747893_1	6.01516	50	149.987	1.0535
ERR985144_1	6.02009	50	99.997	2.01578
SRR3050864_2	6.021	51	149.993	1.47418
ERR434690_2	6.02511	50	99.9812	1.87524
ERR1623101_1	6.026	50	149.988	1.16856
ERR434907_2	6.0268	50	99.9892	1.83856
ERR2747835_2	6.02986	50	149.982	1.12043
ERR434616_1	6.03293	50	99.9897	1.95815
ERR1514930_2	6.03338	50	123.995	1.31259
ERR1585782_2	6.0341	49	123.993	1.5639
ERR435566_2	6.03545	50	99.9853	1.87834
ERR434508_1	6.03881	50	99.9895	2.0017
ERR434708_1	6.04032	50	99.9896	1.84406
ERR435087_1	6.04063	50	99.9896	1.88383
SRR3051026_1	6.04141	50	149.979	1.53919
ERR434405_1	6.04736	50	99.9912	1.95774
SRR2970719_2	6.04972	50	99.9963	1.90544
SRR1508890_2	6.05262	51	99.9961	1.80284
ERR1622330_2	6.05301	50	149.991	0.943184
SRR3050928_1	6.05693	50	149.974	1.69132
ERR434690_1	6.05836	50	99.9812	1.87524
ERR1622519_1	6.05891	50	149.99	0.949184
ERR435138_1	6.05891	50	99.9891	1.92494
ERR2747837_1	6.06088	50	149.983	1.10401
ERR435138_2	6.06139	50	99.9891	1.92494
SRR3982375_1	6.06427	51	235.381	1.01517
SRR2970735_1	6.0644	50	99.9962	1.77148
ERR1595453_1	6.06452	50	123.995	1.59312
ERR2747835_1	6.06649	50	149.982	1.12043
SRR2927304_2	6.0682	50	249.57	1.01029
ERR434418_2	6.06833	50	99.9877	1.89519
SRR3050928_2	6.0705	50	149.974	1.69132
ERR434616_2	6.07109	50	99.9897	1.95815
ERR435088_2	6.0711	50	99.9888	1.94951
ERR435429_1	6.07326	50	99.9901	1.90761
ERR435566_1	6.07346	50	99.9853	1.87834
SRR3051008_1	6.07396	50	149.962	1.55803
ERR434847_1	6.07401	50	99.9897	1.90199
ERR434405_2	6.07512	50	99.9912	1.95774
SRR933405_2	6.08233	50	99.6964	0.720731
ERR435153_2	6.08322	50	99.9907	1.92503
ERR435567_1	6.08534	50	99.9843	1.81779
ERR985145_2	6.08616	50	99.9973	2.03843
ERR1622519_2	6.08649	50	149.99	0.949184
ERR434702_2	6.0866	50	99.9874	1.84395
ERR435134_1	6.08897	50	99.9907	1.88643
SRR3982375_2	6.08995	51	235.117	1.01517
SRR1656438_2	6.09069	50	99.892	0.541464
SRR647245_2	6.09387	50	98.0225	1.89687
SRR4065703_1	6.0943	51	226.914	1.11995
SRR2927304_1	6.09685	50	249.57	1.01029
ERR1595453_2	6.10043	50	123.995	1.59312
ERR439685_2	6.10052	50	99.9874	1.88985
ERR435429_2	6.10622	50	99.9901	1.90761
SRR933421_1	6.11042	50	99.7083	0.794987
ERR434271_1	6.11054	50	99.991	2.01024
ERR435157_1	6.11147	50	99.9903	1.83462
ERR1217115_2	6.11451	50	123.997	1.56693
ERR2747887_2	6.11465	50	149.985	1.07738
SRR647245_1	6.1158	50	98.0225	1.89687
SRR2127887_1	6.11621	50	99.9696	2.50278
ERR2719041_2	6.12036	50	149.978	1.04449
SRR1508897_1	6.12109	50	99.9947	1.79754
SRR850841_1	6.12183	50	99.9701	2.49682
ERR434418_1	6.12325	50	99.9877	1.89519
ERR434649_2	6.12353	50	99.9888	1.88803
ERR435134_2	6.12422	50	99.9907	1.88643
SRR2131441_2	6.12601	50	99.6412	1.99171
ERR434702_1	6.12862	50	99.9874	1.84395
ERR2747887_1	6.12964	50	149.985	1.07738
SRR2970735_2	6.1299	50	99.9962	1.77148
ERR2719041_1	6.13152	49	149.978	1.04449
ERR830595_1	6.13153	50	99.9917	2.00911
SRR3050864_1	6.13635	51	149.993	1.47418
ERR926430_2	6.14183	50	99.9686	2.0579
ERR2747892_2	6.14241	50	149.985	1.07385
ERR434271_2	6.14652	50	99.991	2.01024
ERR439629_2	6.14772	50	99.9875	1.6862
ERR434708_2	6.14972	50	99.9896	1.84406
ERR439629_1	6.15214	50	99.9875	1.6862
SRR639961_1	6.15651	50	97.9236	1.8954
SRR3051007_1	6.15728	49	149.931	1.56846
ERR2747892_1	6.15806	50	149.985	1.07385
SRR1795933_1	6.16304	50	99.9703	1.83928
ERR1622330_1	6.16661	50	149.991	0.943184
SRR2970639_2	6.17666	48	230.458	0.354547
SRR3051026_2	6.18011	50	149.979	1.53919
ERR435289_1	6.18346	50	99.9859	1.91727
ERR2060092_1	6.1923	51	140.441	1.05025
SRR4065703_2	6.19376	51	226.562	1.11995
ERR434550_1	6.19639	50	99.9713	1.96787
SRR4065675_1	6.19676	51	228.213	1.08852
ERR435289_2	6.19895	50	99.9859	1.91727
ERR1585782_1	6.20536	49	123.993	1.5639
ERR926354_2	6.20629	49	99.9876	1.94134
ERR1946790_2	6.21328	50	149.988	0.83906
ERR2747834_2	6.21365	50	149.985	1.17112
SRR3051007_2	6.21602	50	149.931	1.56846
ERR830568_1	6.21674	50	99.9913	2.13407
ERR434550_2	6.21708	50	99.9713	1.96787
SRR1508897_2	6.22025	50	99.9947	1.79754
ERR435088_1	6.22099	50	99.9888	1.94951
ERR1623035_1	6.22308	50	149.985	1.3275
SRR639961_2	6.22346	50	97.9236	1.8954
ERR830568_2	6.22398	50	99.9913	2.13407
ERR2205905_2	6.22408	50	266.783	1.05882
ERR1622242_2	6.23043	50	149.989	0.927117
ERR2205905_1	6.23289	50	266.762	1.05882
ERR1623070_1	6.23295	50	149.987	1.06955
SRR3050998_1	6.23498	49	149.929	1.71552
SRR4017889_1	6.24023	51	228.093	0.534791
ERR435472_2	6.24183	50	99.9904	1.91383
ERR1946813_2	6.24542	49	149.99	1.00945
ERR435139_2	6.24785	50	99.9898	1.88269
ERR775987_1	6.24814	50	99.995	2.07419
ERR998793_2	6.25167	50	99.996	2.06755
ERR2747834_1	6.25744	50	149.985	1.17112
ERR435157_2	6.25786	50	99.9903	1.83462
ERR439670_2	6.25871	50	99.9899	2.03174
ERR776090_1	6.25939	49	99.9902	2.07987
ERR2747890_2	6.2594	50	149.985	1.10266
ERR435023_2	6.26508	50	99.9877	1.93806
ERR1622242_1	6.26514	50	149.989	0.927117
ERR435239_1	6.26572	50	99.9822	1.93458
ERR439685_1	6.2687	50	99.9874	1.88985
ERR775952_1	6.27217	49	99.9939	2.05537
ERR435272_1	6.27273	50	99.9886	1.89966
ERR434856_2	6.27355	50	99.9902	1.78536
SRR4065675_2	6.27494	51	227.856	1.08852
ERR998793_1	6.27719	50	99.996	2.06755
ERR830595_2	6.28241	50	99.9917	2.00911
ERR435016_2	6.2834	50	99.9838	1.8846
ERR435272_2	6.28345	50	99.9886	1.89966
ERR434856_1	6.28439	50	99.9902	1.78536
ERR776092_1	6.28674	50	99.9935	2.04004
ERR435472_1	6.28928	50	99.9904	1.91383
ERR435139_1	6.28939	50	99.9898	1.88269
SRR850841_2	6.29191	50	99.9701	2.49682
ERR434649_1	6.29194	50	99.9888	1.88803
SRR2127887_2	6.29231	50	99.9696	2.50278
DRR061453_2	6.2964	50	121.9	0.999872
ERR1622331_2	6.29732	50	149.99	1.06389
SRR1800043_2	6.29765	49	99.9744	2.01504
ERR2719146_2	6.30866	50	149.963	0.966743
SRR4065649_2	6.31092	51	238.509	1.16033
ERR2747838_2	6.31109	50	149.983	1.19297
ERR1623263_1	6.31177	50	149.988	0.92713
ERR1036092_1	6.31181	50	99.9963	1.93722
ERR926430_1	6.31508	50	99.9686	2.0579
SRR4065649_1	6.31864	50	238.807	1.16033
ERR2747890_1	6.31965	50	149.985	1.10266
ERR439670_1	6.32019	50	99.9899	2.03174
ERR1035706_2	6.32279	50	123.997	2.21163
ERR435023_1	6.32313	50	99.9877	1.93806
ERR776105_1	6.32401	50	99.9944	2.10406
SRR3050998_2	6.32652	49	149.929	1.71552
ERR775915_1	6.32671	50	99.9934	2.10572
ERR926354_1	6.32683	49	99.9876	1.94134
ERR985172_1	6.32972	50	99.9972	2.34687
ERR434588_1	6.33067	50	99.9894	2.03638
ERR775952_2	6.33243	49	99.9939	2.05537
ERR985172_2	6.33518	50	99.9972	2.34687
ERR1622328_2	6.33705	50	149.99	1.07385
ERR830563_1	6.33731	50	99.99	2.14837
ERR830501_1	6.33773	50	99.9935	2.13403
SRR933421_2	6.33857	50	99.7083	0.794987
SRR785471_2	6.33974	50	99.338	2.02815
SRR3982177_1	6.34048	51	238.658	1.1738
ERR776092_2	6.34059	50	99.9935	2.04004
ERR1946813_1	6.34415	49	149.99	1.00945
ERR998809_2	6.34646	50	99.9977	2.26764
ERR434588_2	6.34725	50	99.9894	2.03638
ERR434664_1	6.3526	50	99.9819	1.82738
ERR1035706_1	6.35406	50	123.997	2.21163
ERR439711_1	6.35699	50	99.9896	1.97545
ERR775987_2	6.35881	50	99.995	2.07419
SRR2970743_1	6.36062	49	99.9976	1.58842
ERR1946790_1	6.36145	50	149.988	0.83906
ERR434421_2	6.36286	50	99.9881	2.02572
ERR434584_2	6.36517	50	99.99	2.15678
ERR435016_1	6.3682	50	99.9838	1.8846
ERR439711_2	6.36864	50	99.9896	1.97545
ERR776001_2	6.36915	50	99.9943	1.97033
ERR434421_1	6.37194	50	99.9881	2.02572
ERR1036092_2	6.37351	50	99.9963	1.93722
SRR2970639_1	6.37477	48	230.458	0.354547
ERR830563_2	6.37648	50	99.99	2.14837
SRR2970748_1	6.37692	51	99.9822	1.94913
ERR435484_1	6.37814	50	99.9913	1.84561
SRR3050955_1	6.38096	50	149.958	1.71578
ERR1622328_1	6.38351	50	149.99	1.07385
ERR2205941_1	6.38431	50	266.245	1.0866
ERR830499_1	6.38501	50	99.9913	2.04818
ERR2719122_2	6.38511	50	149.985	1.16293
ERR1623069_1	6.38545	50	149.988	1.15676
ERR162687_2	6.38791	50	99.9781	1.0357
SRR2970749_1	6.3892	50	99.9969	1.85514
ERR435103_1	6.39017	50	99.991	1.95978
ERR435103_2	6.39496	50	99.991	1.95978
ERR2205941_2	6.39675	50	266.233	1.0866
SRR5666491_2	6.3981	51	227.781	1.14774
ERR776090_2	6.40129	49	99.9902	2.07987
SRR3050955_2	6.40303	50	149.958	1.71578
ERR162687_1	6.40324	50	99.9781	1.0357
ERR1622331_1	6.4038	50	149.99	1.06389
ERR2747838_1	6.40621	50	149.983	1.19297
ERR434265_2	6.40891	50	99.9922	2.09006
ERR830569_2	6.41168	50	99.9922	2.21423
ERR830494_2	6.41483	50	99.9921	2.18067
ERR586982_1	6.41812	48	99.9795	1.82559
ERR434426_2	6.41904	50	99.9846	2.02974
ERR434462_2	6.41931	50	99.99	2.19711
ERR1623188_2	6.42122	50	149.988	0.849354
ERR435239_2	6.42131	50	99.9822	1.93458
DRR061462_1	6.42285	50	121.361	0.980399
ERR830569_1	6.42374	50	99.9922	2.21423
SRR3050905_2	6.42758	49	149.933	1.59068
ERR998809_1	6.4279	50	99.9977	2.26764
SRR2970749_2	6.42882	50	99.9969	1.85514
ERR1623262_1	6.43167	50	149.988	0.930561
ERR434338_2	6.43458	50	99.9836	2.00095
ERR434265_1	6.43536	50	99.9922	2.09006
ERR776100_1	6.43737	50	99.9941	2.13544
ERR434997_1	6.43845	50	99.9901	2.02025
SRR2970748_2	6.43977	51	99.9822	1.94913
ERR439590_1	6.44048	50	99.989	1.94822
ERR2719146_1	6.44061	50	149.963	0.966743
ERR775915_2	6.44504	50	99.9934	2.10572
SRR3050905_1	6.44544	49	149.933	1.59068
ERR434370_2	6.45305	50	99.9914	1.98213
ERR1623060_1	6.45674	50	149.987	1.14717
ERR1623150_2	6.45767	50	149.988	0.993157
SRR933375_1	6.4589	49	99.8998	0.691782
SRR3982177_2	6.45957	51	238.378	1.1738
DRR033875_1	6.45998	50	219.034	0.261424
ERR2719122_1	6.46268	50	149.985	1.16293
ERR830499_2	6.46284	50	99.9913	2.04818
ERR776095_1	6.46304	50	99.9929	2.19664
SRR933419_1	6.46582	49	99.9141	0.656661
SRR770149_2	6.46641	50	99.5043	2.01608
SRR2970743_2	6.46797	49	99.9976	1.58842
ERR435081_2	6.47095	50	99.9889	2.06376
ERR1623061_1	6.47165	50	149.988	1.09596
ERR776105_2	6.47208	50	99.9944	2.10406
SRR785471_1	6.4736	50	99.338	2.02815
ERR435484_2	6.47387	50	99.9913	1.84561
ERR434338_1	6.47854	50	99.9836	2.00095
ERR1622423_2	6.48155	50	149.991	1.02902
ERR2719099_1	6.48364	50	149.976	1.10705
ERR434462_1	6.48393	50	99.99	2.19711
ERR434664_2	6.48488	50	99.9819	1.82738
ERR830494_1	6.48868	50	99.9921	2.18067
ERR2747836_2	6.49	50	149.985	1.23942
ERR435081_1	6.49253	50	99.9889	2.06376
ERR830542_1	6.4939	50	99.9927	2.20286
ERR434545_1	6.49556	50	99.975	1.99235
ERR434584_1	6.49633	50	99.99	2.15678
ERR830501_2	6.49766	50	99.9935	2.13403
ERR2719099_2	6.49861	50	149.976	1.10705
ERR434507_1	6.49912	50	99.9875	2.03702
ERR830515_1	6.5027	50	99.9923	2.10029
SRR2970742_1	6.50786	50	99.9962	1.83377
ERR2747839_2	6.50986	50	149.983	1.22191
ERR776001_1	6.51324	50	99.9943	1.97033
ERR1622362_2	6.5154	50	149.991	1.12522
ERR434370_1	6.51827	50	99.9914	1.98213
ERR435473_1	6.52101	50	99.9886	1.89888
ERR830515_2	6.52149	50	99.9923	2.10029
SRR4065704_1	6.52194	51	228.974	1.05658
ERR439590_2	6.52607	50	99.989	1.94822
ERR434825_1	6.52833	50	99.9855	2.02523
ERR435155_1	6.53191	50	99.99	2.06639
ERR1622243_2	6.53238	50	149.99	1.0909
ERR780264_1	6.53316	50	99.993	2.12532
ERR776070_1	6.53469	50	99.9935	2.177
ERR2719282_2	6.53609	50	149.982	1.07494
ERR1622423_1	6.53702	50	149.991	1.02902
ERR830493_2	6.53784	50	99.9937	2.19127
SRR2970775_1	6.5386	49	99.9973	1.97632
SRR1795982_1	6.53907	50	99.9636	2.23081
ERR776095_2	6.54324	50	99.9929	2.19664
SRR1800040_1	6.54529	50	99.9686	2.51079
ERR775890_2	6.54549	50	99.993	2.08128
ERR830493_1	6.54643	50	99.9937	2.19127
ERR434368_1	6.54681	50	99.9896	2.05567
ERR434545_2	6.54872	50	99.975	1.99235
SRR5666491_1	6.549	51	227.754	1.14774
ERR775890_1	6.55076	50	99.993	2.08128
ERR1946804_2	6.5574	50	149.99	1.02349
ERR2747840_1	6.55926	50	149.982	1.21799
ERR830596_2	6.56093	50	99.9923	2.18916
ERR2719282_1	6.56198	50	149.982	1.07494
ERR434507_2	6.56204	50	99.9875	2.03702
ERR830596_1	6.56227	50	99.9923	2.18916
ERR434997_2	6.56238	50	99.9901	2.02025
ERR1622601_2	6.5631	50	149.989	0.852235
ERR435568_1	6.56476	50	99.9929	1.88111
ERR830554_2	6.56765	50	99.9925	2.27225
ERR434426_1	6.56841	50	99.9846	2.02974
SRR2970741_1	6.57137	50	99.9964	1.7559
ERR776106_1	6.57158	50	99.9933	2.10074
ERR434825_2	6.57467	50	99.9855	2.02523
ERR439672_2	6.57567	50	99.9838	2.08909
ERR2747831_2	6.57721	50	149.983	1.25693
DRR061462_2	6.57872	50	121.361	0.980399
ERR776070_2	6.57959	50	99.9935	2.177
ERR435568_2	6.58061	50	99.9929	1.88111
ERR1946767_2	6.58241	50	149.989	0.909266
SRR770149_1	6.58359	50	99.5043	2.01608
SRR933419_2	6.58565	49	99.9141	0.656661
ERR1622243_1	6.58611	50	149.99	1.0909
ERR2747840_2	6.58989	50	149.982	1.21799
SRR2970742_2	6.59066	50	99.9962	1.83377
ERR776106_2	6.59417	50	99.9933	2.10074
ERR830502_2	6.59485	50	99.9924	2.19468
ERR775904_1	6.59791	50	99.994	2.1231
ERR434582_1	6.59915	50	99.9885	2.04559
ERR434582_2	6.59957	50	99.9885	2.04559
ERR2747836_1	6.60058	50	149.985	1.23942
ERR830586_1	6.60223	50	99.9909	2.05443
ERR2719202_2	6.60498	50	149.963	1.03065
ERR2719202_1	6.60597	50	149.963	1.03065
ERR2719011_2	6.60694	50	149.987	1.06513
SRR2970775_2	6.60698	49	99.9973	1.97632
ERR2719011_1	6.60735	50	149.987	1.06513
ERR776003_1	6.60865	50	99.9946	2.0557
ERR780264_2	6.6097	50	99.993	2.12532
ERR780256_2	6.61008	50	99.9946	2.15485
ERR1622601_1	6.61107	50	149.989	0.852235
ERR1622362_1	6.61504	50	149.991	1.12522
ERR830586_2	6.61549	50	99.9909	2.05443
ERR435473_2	6.61694	50	99.9886	1.89888
ERR161272_2	6.61758	50	99.9884	1.0295
SRR3824742_2	6.62017	50	92.9957	1.15276
ERR434703_1	6.6208	50	99.9876	2.07291
ERR434516_1	6.62234	50	99.9894	2.13042
ERR1623104_1	6.62311	50	149.989	0.963072
ERR830604_2	6.62329	50	99.99	2.09258
SRR3824742_1	6.62526	49	92.9957	1.15276
ERR830502_1	6.6253	50	99.9924	2.19468
ERR1946804_1	6.62786	50	149.99	1.02349
SRR2970752_1	6.63039	51	99.9962	1.87406
ERR776100_2	6.6308	50	99.9941	2.13544
ERR2205909_1	6.63213	50	271.79	1.02628
ERR2747839_1	6.6351	50	149.983	1.22191
ERR434280_1	6.63572	50	99.9907	2.03984
ERR830542_2	6.63899	50	99.9927	2.20286
ERR780256_1	6.64233	50	99.9946	2.15485
ERR2719219_2	6.64406	50	149.973	1.08873
ERR161272_1	6.64406	50	99.9884	1.0295
ERR830509_1	6.64497	50	99.9935	2.18074
ERR2719219_1	6.64698	50	149.973	1.08873
ERR2747831_1	6.64735	50	149.983	1.25693
ERR434368_2	6.65048	50	99.9896	2.05567
ERR1622627_2	6.65093	50	149.987	0.914631
DRR061483_1	6.65444	50	123.691	1.04502
ERR830554_1	6.65508	50	99.9925	2.27225
SRR4065704_2	6.65639	51	228.611	1.05658
ERR439613_2	6.6591	50	99.9926	2.10576
ERR434450_1	6.66501	50	99.9762	1.93656
ERR439613_1	6.66598	50	99.9926	2.10576
ERR439558_1	6.66812	50	99.9824	1.91935
ERR775904_2	6.66824	50	99.994	2.1231
ERR435155_2	6.66848	50	99.99	2.06639
ERR435067_1	6.6706	50	99.9881	2.07134
SRR2970741_2	6.67352	50	99.9964	1.7559
ERR2719120_2	6.67418	50	149.984	1.03229
ERR830517_2	6.67497	50	99.9911	2.15254
SRR3050921_2	6.6754	50	149.941	1.86139
ERR776000_1	6.67571	50	99.9937	2.147
ERR2060079_2	6.67599	50	149.963	1.26071
ERR135777_1	6.68072	52	99.9931	2.07294
ERR2060079_1	6.68076	50	149.977	1.26071
ERR1946767_1	6.68525	50	149.989	0.909266
ERR776091_2	6.68742	49	99.9901	2.19956
SRR933399_1	6.69323	49	99.953	0.671201
ERR435556_1	6.69598	50	99.9931	1.94793
ERR434703_2	6.69606	50	99.9876	2.07291
ERR434722_1	6.6976	50	99.9808	2.11561
ERR435067_2	6.69812	50	99.9881	2.07134
ERR435020_1	6.69882	50	99.9896	2.12176
SRR2970752_2	6.69885	51	99.9962	1.87406
ERR830525_2	6.7012	50	99.9931	2.21319
SRR3050921_1	6.70146	50	149.941	1.86139
ERR434280_2	6.70211	50	99.9907	2.03984
ERR776094_2	6.70817	50	99.9942	2.11373
ERR998795_2	6.71005	50	99.9973	2.12364
ERR775988_1	6.71107	50	99.995	2.22339
ERR775978_1	6.71186	50	99.9947	2.1118
ERR776094_1	6.71207	50	99.9942	2.11373
ERR434450_2	6.71378	50	99.9762	1.93656
ERR776003_2	6.71605	50	99.9946	2.0557
ERR780267_1	6.71727	50	99.9944	2.25328
ERR2205909_2	6.71957	50	271.82	1.02628
ERR439558_2	6.72203	50	99.9824	1.91935
ERR1622327_2	6.7233	50	149.99	1.18263
ERR830598_2	6.724	50	99.9924	2.16277
ERR439672_1	6.72651	50	99.9838	2.08909
ERR776097_2	6.72944	50	99.9934	2.19303
ERR775917_2	6.72996	50	99.9917	2.1324
ERR998795_1	6.73005	50	99.9973	2.12364
ERR776097_1	6.73049	50	99.9934	2.19303
ERR435556_2	6.73186	50	99.9931	1.94793
ERR1623189_2	6.73501	50	149.986	0.917722
ERR830604_1	6.73507	50	99.99	2.09258
ERR1218535_2	6.73635	50	123.998	2.14883
ERR1622326_2	6.7366	50	149.99	1.14454
ERR830547_1	6.7373	50	99.9924	2.15173
ERR775978_2	6.73856	50	99.9947	2.1118
ERR2719120_1	6.73937	50	149.984	1.03229
ERR1622627_1	6.73941	50	149.987	0.914631
ERR435020_2	6.74475	50	99.9896	2.12176
SRR850818_1	6.74744	50	99.9782	2.76425
ERR1556257_2	6.74951	50	123.996	2.18316
ERR775911_1	6.74992	50	99.9941	2.2491
ERR775917_1	6.75148	50	99.9917	2.1324
ERR830590_1	6.7532	50	99.9926	2.32991
ERR776084_2	6.75323	50	99.9871	1.93799
ERR1622967_2	6.75354	50	149.988	1.03172
SRR933375_2	6.75357	50	99.8998	0.691782
ERR776000_2	6.75364	50	99.9937	2.147
ERR434516_2	6.75406	50	99.9894	2.13042
ERR1946756_2	6.75518	50	149.991	0.925305
ERR830547_2	6.75572	50	99.9924	2.15173
SRR3050962_1	6.75662	49	149.978	1.75394
ERR2718954_1	6.75786	50	149.982	1.0321
ERR776091_1	6.7588	49	99.9901	2.19956
ERR830509_2	6.7595	50	99.9935	2.18074
SRR646335_1	6.76005	50	97.8955	1.93368
ERR998825_1	6.7611	50	99.9976	2.18087
ERR434722_2	6.76111	50	99.9808	2.11561
ERR2719075_2	6.76171	50	149.983	1.12949
ERR775977_1	6.76342	50	99.9949	2.08433
ERR776062_2	6.76561	50	99.9946	2.24607
ERR776096_1	6.76577	50	99.9931	2.23523
ERR776098_1	6.76764	50	99.9941	2.1678
SRR3050962_2	6.76808	49	149.978	1.75394
ERR830517_1	6.77126	50	99.9911	2.15254
ERR775988_2	6.77288	50	99.995	2.22339
SRR2970747_1	6.77314	50	99.9962	1.92607
ERR776108_2	6.77349	50	99.9928	2.23166
ERR830603_1	6.77573	50	99.9918	2.22995
ERR830516_2	6.77657	50	99.9934	2.24924
ERR998825_2	6.77712	50	99.9976	2.18087
ERR2719089_2	6.77939	50	149.974	1.1206
ERR434520_1	6.77946	50	99.9806	2.28019
ERR1556257_1	6.78279	50	123.996	2.18316
ERR434282_2	6.78338	50	99.9916	2.09412
ERR926358_2	6.78757	50	99.988	2.12548
ERR830598_1	6.78915	50	99.9924	2.16277
ERR775979_1	6.78939	50	99.9953	2.15484
ERR2719075_1	6.79001	50	149.983	1.12949
ERR830555_2	6.7909	50	99.9928	2.1959
ERR830531_1	6.79148	50	99.9931	2.18622
SRR646335_2	6.79203	50	97.8955	1.93368
ERR776083_1	6.79235	50	99.9936	2.17564
ERR434520_2	6.79275	50	99.9806	2.28019
ERR985156_1	6.79293	50	99.998	2.08217
ERR435252_1	6.79486	50	99.9878	1.85509
ERR435107_1	6.7957	50	99.9901	2.0447
ERR985156_2	6.79584	50	99.998	2.08217
ERR776002_1	6.79637	50	99.9952	2.20822
SRR1656437_2	6.79723	50	99.9042	0.591547
ERR972082_1	6.79756	50	99.9965	2.12407
ERR780267_2	6.79774	50	99.9944	2.25328
ERR2719003_2	6.79908	50	149.971	1.16664
ERR830555_1	6.80048	50	99.9928	2.1959
ERR776108_1	6.80483	50	99.9928	2.23166
ERR998794_1	6.80671	50	99.9971	2.15187
SRR3051027_1	6.81142	50	149.888	1.85251
DRR061483_2	6.81255	50	123.691	1.04502
ERR434539_2	6.81822	50	99.9396	2.19067
ERR2718954_2	6.81935	50	149.982	1.0321
ERR775983_2	6.82058	50	99.9951	2.30797
SRR933399_2	6.8209	50	99.953	0.671201
ERR1218535_1	6.82119	50	123.998	2.14883
ERR776088_1	6.82141	50	99.9932	2.22335
SRR1187751_2	6.82261	50	99.8239	2.20053
ERR830506_2	6.82314	50	99.9918	2.14614
ERR780276_2	6.82378	50	99.9921	2.22914
ERR1622327_1	6.82441	50	149.99	1.18263
ERR830531_2	6.82452	50	99.9931	2.18622
ERR775911_2	6.82679	50	99.9941	2.2491
ERR985183_2	6.82744	50	99.9976	2.75314
ERR776076_2	6.82823	50	99.9892	1.95708
ERR776098_2	6.82839	50	99.9941	2.1678
ERR2719089_1	6.82918	50	149.974	1.1206
ERR434282_1	6.83331	50	99.9916	2.09412
ERR780276_1	6.83367	50	99.9921	2.22914
ERR776084_1	6.83462	50	99.9871	1.93799
ERR2719003_1	6.8364	50	149.971	1.16664
ERR2205908_1	6.83653	50	268.434	1.03617
ERR776096_2	6.83684	50	99.9931	2.23523
ERR926358_1	6.83856	50	99.988	2.12548
ERR434304_2	6.8407	50	99.9858	2.20706
ERR434377_1	6.84306	50	99.9904	2.01827
ERR2719032_1	6.84391	50	149.985	1.04029
ERR434497_2	6.8445	50	99.9637	2.21106
SRR850818_2	6.84491	50	99.9782	2.76425
SRR3051024_1	6.8477	50	149.969	1.72515
ERR2205908_2	6.84798	50	268.467	1.03617
ERR1841151_1	6.84845	50	196.732	0.277877
SRR3824749_2	6.84913	49	92.9963	1.155
ERR775976_1	6.8495	50	99.9947	2.3139
ERR775979_2	6.84999	50	99.9953	2.15484
ERR776110_1	6.85019	50	99.9948	2.25232
ERR434502_2	6.85027	50	99.9872	2.39541
SRR3050924_2	6.85034	50	149.978	1.78771
ERR830612_2	6.85062	50	99.992	2.21331
ERR2719032_2	6.85062	50	149.985	1.04029
ERR435252_2	6.85176	50	99.9878	1.85509
SRR3824733_2	6.85196	50	92.9959	1.21337
ERR434377_2	6.85233	50	99.9904	2.01827
ERR776062_1	6.8532	50	99.9946	2.24607
ERR434564_2	6.85359	50	99.9905	2.04166
ERR1543512_1	6.85456	50	123.996	2.4311
ERR1946756_1	6.85498	50	149.991	0.925305
ERR985183_1	6.85518	50	99.9976	2.75314
ERR776076_1	6.8552	50	99.9892	1.95708
ERR830592_1	6.85907	50	99.9907	2.1556
ERR775977_2	6.85931	50	99.9949	2.08433
ERR830603_2	6.85986	50	99.9918	2.22995
ERR2719179_2	6.86296	50	149.986	1.20273
ERR830592_2	6.8648	50	99.9907	2.1556
ERR1790946_2	6.86543	50	149.992	1.16094
ERR830506_1	6.86564	50	99.9918	2.14614
ERR434632_2	6.86567	50	99.9867	2.09749
ERR2719179_1	6.86713	50	149.986	1.20273
ERR1622326_1	6.86784	50	149.99	1.14454
ERR1609418_2	6.8682	50	149.99	0.8487
ERR830516_1	6.8691	50	99.9934	2.24924
ERR1543512_2	6.86956	50	123.996	2.4311
ERR434564_1	6.8701	50	99.9905	2.04166
ERR830590_2	6.8711	50	99.9926	2.32991
ERR1609609_2	6.87535	50	149.989	0.866114
ERR998794_2	6.87595	50	99.9971	2.15187
ERR1623116_2	6.87671	50	149.988	0.933891
ERR775990_1	6.878	50	99.9951	2.2822
ERR1841151_2	6.87937	50	196.604	0.277877
ERR830525_1	6.87971	50	99.9931	2.21319
ERR776088_2	6.88065	50	99.9932	2.22335
ERR780255_2	6.88182	50	99.9935	2.16206
ERR830606_1	6.88201	50	99.9919	2.28996
ERR830486_1	6.88251	50	99.993	2.32779
ERR972082_2	6.88336	50	99.9965	2.12407
ERR830606_2	6.88622	50	99.9919	2.28996
ERR434401_2	6.88685	50	99.9891	2.09625
SRR933407_1	6.88987	50	99.7049	1.12227
DRR061441_1	6.89039	50	120.904	1.16123
SRR3824749_1	6.89119	50	92.9963	1.155
ERR780272_1	6.89273	50	99.9939	2.21272
SRR5666396_2	6.89376	51	229.4	1.14911
ERR1623100_2	6.89437	50	149.988	0.975918
SRR3050924_1	6.89519	50	149.978	1.78771
SRR3051024_2	6.89545	50	149.969	1.72515
SRR5666396_1	6.89567	51	229.408	1.14911
ERR776002_2	6.89654	50	99.9952	2.20822
ERR776101_2	6.89899	50	99.9938	2.25823
ERR1374942_2	6.90204	50	123.996	1.50613
SRR2970759_2	6.90284	50	99.9958	2.14031
ERR1622926_2	6.90366	50	149.99	0.894959
SRR3050954_2	6.90409	51	149.932	1.73109
ERR1891309_2	6.9042	49	123.997	2.08639
ERR434577_1	6.90545	50	99.9902	2.13051
ERR775983_1	6.90549	50	99.9951	2.30797
ERR776020_1	6.90572	50	99.9951	2.38707
ERR776110_2	6.90685	50	99.9948	2.25232
ERR435107_2	6.90823	50	99.9901	2.0447
ERR972178_2	6.91115	50	99.9972	2.26975
SRR3050913_1	6.91225	50	149.959	1.92455
ERR776014_1	6.91283	50	99.9937	2.22496
ERR775996_1	6.91321	50	99.9947	2.18927
ERR775986_2	6.91577	50	99.9948	2.22955
DRR033877_2	6.91668	51	189.384	0.324354
ERR780255_1	6.91796	50	99.9935	2.16206
ERR2060119_2	6.92094	51	150.218	0.965453
[truncated: 6,141 more rows]

## Sheet: Table_S3
Accession No.	Strain name	BioProject	fimH	Clade	Fastbaps	Subclade	blaCTX-M	ISEcp1 count	mppA	ISEcp1 (# BLAST hits)	Collection Year	City	Country	Continent	Source Niche	M27PP1	M27PP2	Total length (bp)	N50	Number of Contigs	Largest contig (bp)	GC %	Number of Genes
SRR5749732	AR_0058	PRJNA292904	fimH30	C1	6	C1_6		0	Intact	0								5132452	4923470	5	4923470	50.8	5506
ERR1718944	SAMPLE_WTCHG_320308_271101	PRJEB17631	fimH22	B	7	B_7		0	Intact	0								5134621	626283	48	718118	50.57	4812
SRR5616347	2011C-3225	PRJNA218110	fimH22	B	3	B_3		0	Intact	0			United States	North America				5119212	573812	57	796325	50.72	4786
ERR1841145	AM_LREC-65	PRJEB19190	fimH22	B	3	B_3		0	Intact	0	2009		Spain	Europe	NA			4975682	558258	44	779562	50.62	4618
ERR1971581	JBVRSRGR	PRJEB20792	fimH22	B	3	B_3		0	Intact	0								5117064	535721	37	911461	50.62	4784
ERR2694589	14017413	PRJEB27688	fimH22	B	3	B_3		1	Intact	1	2014		Denmark	Europe	Poultry			5188967	531829	61	844055	50.6	4847
SRR3999089	Ecol_AZ159	PRJNA316786	fimH22	B	3	B_3		0	Intact	0	2013	Unresolved	Colombia	South America	Human			5056157	510150	40	779728	50.63	4721
ERR2205909	468-16	PRJEB23663	fimH22	B	3	B_3		1	Intact	1	2012		Germany	Europe	Companion Animal			5222051	477452	84	631678	50.54	4839
SRR3051007	HICF249	PRJNA306133	fimH22	B	7	B_7		0	Intact	0	2011	Oxford	United Kingdom	Europe	Human			5114306	477392	49	997796	50.58	4782
ERR1512429	ecoli[ST-131]	PRJEB14641	fimH22	B	3	B_3		1	Intact	1	2015		Denmark	Europe	Poultry			5301515	460646	89	631676	50.54	4948
ERR1841097	AM_LREC-27	PRJEB19190	fimH22	B	3	B_3		1	Intact	1	2011		Spain	Europe	Livestock			4899427	460154	42	906490	50.68	4556
SRR3982177	DHQP1202952	PRJNA288601	fimH22	B	3	B_3		1	Intact	1	2012		United States	North America	Human			5195124	458165	77	864306	50.64	4869
ERR161315	2010035103	PRJEB2968	fimH22	B	7	B_7		0	Intact	0	2010		Spain	Europe	Human			5049840	452330	73	1013257	50.59	4693
ERR2719175		PRJEB20357	fimH22	B	7	B_7		0	Intact	0								4952751	442417	58	676664	50.57	4627
SRR7647860	ECOL-18-VL-LA-ND-0006	PRJNA324573	fimH22	B	7	B_7		0	Intact	0	2018		United States	North America	Companion Animal			5007780	407202	40	1002974	50.63	4654
SRR1201320	AZ-TG73203	PRJNA230968	fimH22	B	3	B_3		1	Intact	1	2013		United States	North America	Food			5382878	402123	85	718192	50.37	5033
SRR1220712	AZ-TG73383	PRJNA230968	fimH22	B	3	B_3		1	Intact	1	2013		United States	North America	Food			5050330	402108	67	676091	50.67	4707
SRR2134675	0000-0053-1977	PRJNA278886	fimH30	C2	9	C2_9	CTX-M-15	1	Intact	1	2015	Boston	United States	North America	Human			5189031	383348	78	717181	50.79	4895
SRR7066534	PSU-0640	PRJNA357722	fimH22	B	3	B_3		0	Intact	0	2000		United States	North America	Poultry			5232510	380551	52	718183	50.59	4940
ERR1971323	1XMU26C8	PRJEB20792	fimH41	A	2	A_2		1	Intact	1								4994180	378163	65	898381	50.74	4666
DRR092861	KSEC12	PRJDB4303	fimH41	A	2	A_2		2	Intact	2	2004	Kyoto	Japan	Asia	Human			4728539	377371	40	1055400	50.73	4337
SRR3050869	HICF37	PRJNA306133	fimH30	C2	9	C2_9		1	Intact	1	2009	Oxford	United Kingdom	Europe	Human			5040010	376748	62	709552	50.81	4765
ERR1618204	SCP12-51	PRJEB15226	fimH41	A	2	A_2	CTX-M-15	1	Intact	1			Netherlands	Europe	Human			5004105	376105	68	909690	50.75	4658
ERR1622362	1ec40640-fa7c-11e5-9ab9-3c4a9275d6c8	PRJEB12887	fimH41	A	2	A_2	CTX-M-27	1	Intact	1								4924261	366419	66	506517	50.71	4543
SRR6164084	0000-0063-4636	PRJNA278886	fimH30	C2	9	C2_9	CTX-M-15	1	Intact	1	2016	Boston	United States	North America	Human			5126274	365123	82	823916	50.79	4826
ERR2091375	16009280_S18_L001_R1_001	PRJEB22091	fimH22	B	3	B_3		1	Intact	1	2016		Germany	Europe	Poultry			5351009	364705	60	613490	50.54	5059
ERR2091373	16009215_S16_L001_R1_001	PRJEB22091	fimH22	B	3	B_3		1	Intact	1	2016		Germany	Europe	Poultry			5272034	364705	53	613490	50.54	4943
SRR1198929	AZ-TG73171	PRJNA230968	fimH22	B	3	B_3		0	Intact	0	2013		United States	North America	Food			5179486	364705	58	864305	50.66	4832
SRR6512561	MOD1-EC5414	PRJNA230969	fimH22	B	3	B_3		0	Intact	0	2006		United States	North America	Poultry			4972505	364705	46	874208	50.56	4644
ERR1617829	SCK02-02	PRJEB15226	fimH22	B	3	B_3		1	Intact	1			Netherlands	Europe	Human			5259091	364662	62	864306	50.53	4942
ERR1035625	33121-sc-2292622	PRJEB1252	fimH22	B	3	B_3		1	Intact	1								5140287	364656	50	801936	50.6	4780
SRR3112334	AR_0089	PRJNA292904	fimH22	B	3	B_3		1	Intact	1								5177169	364421	76	864006	50.65	4856
SRR933355	CD467	PRJNA211153	fimH22	B	3	B_3		0	Intact	0	2009		United States	North America	NA			5035140	364421	54	863331	50.61	4661
ERR1023211	33612-sc-2292619	PRJEB1252	fimH22	B	3	B_3		1	Intact	1								5220659	364420	96	864344	50.65	4915
ERR1035697	IHIT25535-sc-2292696	PRJEB1252	fimH22	B	3	B_3		0	Intact	0								5060899	364213	65	718144	50.58	4706
ERR1971475	C4H1UI7X	PRJEB20792	fimH22	B	7	B_7		1	Intact	1								4975276	364187	66	721391	50.65	4630
ERR2205943	497-16	PRJEB23663	fimH22	B	3	B_3		1	Intact	1	2012		Germany	Europe	Companion Animal			5341014	364166	92	718211	50.48	5038
SRR3618631	0000-0057-7720	PRJNA278886	fimH22	B	3	B_3		1	Intact	1	2014				Human			4973579	362656	58	865405	50.51	4643
SRR3242018	AR_0084	PRJNA292904	fimH30	C2	9	C2_9		0	Intact	0								5123715	358681	73	709436	50.83	4852
ERR1035702	KR25-sc-2292701	PRJEB1252	fimH22	B	3	B_3		0	Intact	0								5287813	354677	91	718143	50.35	4954
ERR1949105	NILS 19	PRJEB20550	ND	B	1	B_1		0	Intact	0								5094806	353506	64	1282206	50.61	4755
ERR2205946	500-16	PRJEB23663	fimH22	B	3	B_3		1	Intact	1	2012		Germany	Europe	Companion Animal			5097159	352885	85	631919	50.57	4743
ERR2205905	464-16	PRJEB23663	fimH22	B	3	B_3		1	Intact	1	2012		Germany	Europe	Companion Animal			5097500	352884	82	631919	50.57	4741
SRR3143580	B132	PRJNA295914	fimH22	B	7	B_7		1	Intact	1	2012		United Kingdom	Europe	Human			5101865	351967	64	795167	50.6	4770
ERR2719317		PRJEB20809	fimH30	C2	9	C2_9	CTX-M-15	1	Intact	1								5124415	351263	70	592023	50.81	4822
ERR2060144	V079	PRJEB21997	fimH41	A	2	A_2	CTX-M-14	1	Intact	1			Vietnam	Asia	Human			4958538	349298	97	495749	50.71	4572
ERR1622202	2434b1b0-fa7c-11e5-8060-3c4a9275d6c8	PRJEB12887	fimH41	A	2	A_2	CTX-M-14	1	Intact	1								4952534	349298	94	495749	50.72	4569
ERR1622201	23df65c0-fa7c-11e5-8060-3c4a9275d6c8	PRJEB12887	fimH41	A	2	A_2	CTX-M-14	1	Intact	1								4953198	349293	89	495749	50.72	4570
SRR1185814	AZ-TG60933	PRJNA230968	fimH22	B	7	B_7		0	Intact	0	2013	Flagstaff	United States	North America	Food			5302190	347920	104	634304	50.6	5031
SRR6696804	FSIS11807394	PRJNA292667	fimH22	B	7	B_7		0	Intact	0	2018		United States	North America	Livestock			5233137	347920	50	964679	50.53	4923
SRR3051008	HICF250	PRJNA306133	fimH30	C2	9	C2_9	CTX-M-15	2	Truncated	2	2011	Oxford	United Kingdom	Europe	Human			5203140	347271	94	622958	50.77	4904
SRR6703072	pb1	PRJNA433633	fimH22	B	7	B_7		0	Intact	0	2012		Canada	North America	Human			5126122	344027	68	718124	50.5	4788
ERR279338	delta 51	PRJEB1252	fimH22	B	3	B_3		0	Intact	0								5154503	342394	75	633279	50.45	4816
DRR092870	KP13	PRJDB4303	fimH54	B	11	B_11	CTX-M-14	1	Intact	1	2010	Kyoto	Japan	Asia	Human			5146951	342369	120	711229	50.75	4842
SRR3996237	DHQP1301379	PRJNA288601	fimH30	C2	9	C2_9		0	Intact	0	2013		United States	North America	Human			5253548	341821	80	744060	50.81	4964
SRR5884798	FDAARGOS_441	PRJNA231221	fimH30	C2	9	C2_9		0	Intact	0	2015		Canada	North America	Human			5080104	341820	65	709519	50.82	4749
SRR3051026	HICF52	PRJNA306133	fimH30	C2	9	C2_9		0	Intact	0	2009	Oxford	United Kingdom	Europe	Human			5051177	341820	54	709662	50.79	4741
SRR3051050	HICF91	PRJNA306133	fimH30	C2	9	C2_9		0	Intact	0	2009	Oxford	United Kingdom	Europe	Human			5150955	341817	58	824132	50.7	4853
SRR6076833	2017RDDVXW	PRJNA401522	fimH22	B	3	B_3		1	Intact	1	2017		Denmark	Europe	Human			4974362	341565	88	852233	50.73	4608
ERR1035646	33142-sc-2292643	PRJEB1252	fimH30	C2	10	C2_10	CTX-M-15	1	Intact	1								5135910	341264	65	711228	50.84	4854
DRR092877	KUN8724	PRJDB4303	fimH54	B	11	B_11	CTX-M-14	1	Intact	1	2011	Kyoto	Japan	Asia	Human			5160685	340972	76	709344	50.75	4867
DRR148167	TUM18579	PRJDB7087	fimH22	B	3	B_3		1	Intact	1	2017				Human			5188677	340882	58	613490	50.63	4859
ERR1035706	25368-sc-2292706	PRJEB1252	fimH22	B	7	B_7		1	Intact	1								5230268	340491	100	664745	50.65	4930
SRR3999082	Ecol_AZ167	PRJNA316786	fimH30	C1	6	C1_6		0	Intact	0	2013	Beijing	China	Asia	Human		M27PP2	5040092	340422	69	726620	50.8	4724
ERR968331	ECBSI19-SJH	PRJEB9927	fimH30	C1	6	C1_6		0	Intact	0					Human			4989549	340422	62	710554	50.87	4682
SRR5642065	Escherichia coli_29	PRJNA388450	fimH30	C1	6	C1_6		0	Intact	0	2013	Houston	United States	North America	Human			5145304	336096	64	1112557	50.59	4874
ERR1035634	33130-sc-2292631	PRJEB1252	fimH30	C2	9	C2_9	CTX-M-15	1	Intact	1								5068125	336081	86	709598	50.81	4774
ERR1617908	SCK21-74	PRJEB15226	fimH30	C2	9	C2_9	CTX-M-15	1	Intact	1			Netherlands	Europe	Human			5054086	336061	67	709554	50.67	4741
ERR1351678	TTSH9	PRJEB13304	fimH30	C2	9	C2_9	CTX-M-15	1	Intact	1	2010		Singapore	Asia	Human			5244921	336055	62	709879	50.8	4979
ERR1618486	SCP27-19	PRJEB15226	fimH30	C1	6	C1_6	CTX-M-15	1	Intact	1			Netherlands	Europe	Human			5230513	336054	74	705085	50.71	4969
ERR2237941	SAMPLE_WTCHG_447699_209107	PRJEB21277	fimH30	C2	9	C2_9	CTX-M-15	0	Intact	0								5176825	336054	95	546143	50.78	4855
SRR3824752	JJ2546	PRJNA327820	fimH30	C2	9	C2_9	CTX-M-15	0	Intact	0	2008				Human			5144147	336054	85	709636	50.83	4825
ERR2205883	177-10	PRJEB23663	fimH30	C2	9	C2_9	CTX-M-15	1	Intact	1	2010		Germany	Europe	Human			5122353	336054	102	709380	50.77	4806
DRR148182	TUM18594	PRJDB7087	fimH30	C2	9	C2_9	CTX-M-15	1	Intact	1	2017				Human			5105056	336054	78	709662	50.78	4788
ERR1617909	SCK22-06	PRJEB15226	fimH30	C2	9	C2_9	CTX-M-15	1	Intact	1			Netherlands	Europe	Human			5051765	336054	69	549273	50.8	4733
DRR033889	N0422	PRJDB3868	fimH30	C2	9	C2_9	CTX-M-15	1	Intact	1	2014		Nepal	Asia	Human			5039547	336054	57	576116	50.79	4728
ERR1822345	5a355de0-7fd4-11e6-b8fe-3c4a9275d6c8	PRJEB15430	fimH30	C1	6	C1_6		0	Intact	0								5135138	336053	84	708994	50.77	4836
SRR3824726	CU761	PRJNA327820	fimH30	C1	6	C1_6		0	Intact	0	2007				Human			5079575	336051	71	709361	50.75	4762
ERR1023209	33610-sc-2292617	PRJEB1252	fimH30	C2	9	C2_9	CTX-M-15	1	Intact	1								5145261	336045	77	709602	50.78	4847
SRR4025843	AR_0020	PRJNA292901	fimH30	C1	6	C1_6		0	Intact	0								5062160	336037	76	557365	50.74	4760
SRR3050952	HICF169	PRJNA306133	fimH30	C1	6	C1_6		0	Intact	0	2010	Oxford	United Kingdom	Europe	Human			5113544	336036	82	662815	50.76	4828
SRR6799405	AR_0370	PRJNA316321	fimH30	C1	6	C1_6	CTX-M-15	1	Intact	1								5040358	336036	86	648088	50.77	4742
SRR2970779	can_MS1007	PRJNA297860	fimH30	C1	6	C1_6		0	Intact	0	2007		Canada	North America	Human			4887540	336026	67	1062438	50.77	4557
ERR2137994	0c136380-535d-11e6-9a3d-3c4a9275d6c8	PRJEB21499	fimH30	C1	6	C1_6		0	Intact	0								4924250	334318	49	1071793	50.84	4611
ERR2137993	0c097870-535d-11e6-9a3d-3c4a9275d6c8	PRJEB21499	fimH30	C1	6	C1_6		0	Intact	0								4917214	334318	58	1071793	50.83	4607
ERR2138020	153f9050-535d-11e6-9a3d-3c4a9275d6c8	PRJEB21499	fimH30	C1	6	C1_6		0	Intact	0								4922900	334317	54	1071793	50.83	4610
ERR2137996	0c293570-535d-11e6-9a3d-3c4a9275d6c8	PRJEB21499	fimH30	C1	6	C1_6		0	Intact	0								4922658	334317	56	718161	50.83	4607
ERR2138030	15d0acc0-535d-11e6-9a3d-3c4a9275d6c8	PRJEB21499	fimH30	C1	6	C1_6		0	Intact	0								4918793	334317	58	1071793	50.83	4606
ERR2204705	7078	PRJEB23420	fimH30	C1	6	C1_6		0	Intact	0		Rio de Janeiro	Brazil	South America				5190411	334273	69	709665	50.63	4916
ERR2138169	2c316f40-535d-11e6-9a3d-3c4a9275d6c8	PRJEB21499	fimH30	C1	6	C1_6		0	Intact	0								4921031	334207	52	1071793	50.83	4618
SRR3050887	HICF60	PRJNA306133	fimH30	C1	6	C1_6		0	Intact	0	2009	Oxford	United Kingdom	Europe	Human			5060845	333704	76	622984	50.77	4724
ERR1971739	SXOO3AIF	PRJEB20792	fimH30	C1	6	C1_6	CTX-M-27	1	Intact	1						M27PP1		5064995	332319	77	543737	50.73	4745
ERR435569	eo2281	PRJEB4681	fimH22	B	7	B_7		0	Intact	0								5110213	331775	140	1021932	50.56	4762
SRR2970636	la_8507	PRJNA297860	fimH30	C1	6	C1_6	CTX-M-27	1	Intact	1	2007		Laos	Asia	Human	M27PP1		5115707	331519	84	620036	50.78	4832
SRR3143618	MB3298	PRJNA295914	fimH22	B	7	B_7		0	Intact	0	2012		Ireland	Europe	Human		M27PP2	5105788	330747	71	632989	50.64	4772
ERR1543426	UPEC	PRJEB12513	fimH22	B	7	B_7		0	Intact	0								4850858	329687	58	702222	50.64	4508
ERR1015324	MSB1_6B-sc-2280296	PRJEB6891	fimH41	A	2	A_2		0	Intact	0								4948803	329440	68	634317	50.71	4594
SRR5828251	PNUSAE008098	PRJNA218110	fimH41	A	2	A_2		0	Intact	0			United States	North America				5108263	328790	89	909006	50.69	4820
SRR6117463	CCUG 62462	PRJNA324653	fimH30	C1	6	C1_6	CTX-M-15	1	Intact	1	2008	Gothenburg	Sweden	Europe	Human			5236198	328434	107	512916	50.78	4953
ERR1617884	SCK09-50	PRJEB15226	fimH30	C2	9	C2_9	CTX-M-15	1	Intact	1			Netherlands	Europe	Human			5085649	324451	82	711228	50.8	4778
ERR1035641	33137-sc-2292638	PRJEB1252	fimH41	A	2	A_2	CTX-M-15	1	Intact	1								4991264	323644	97	549250	50.75	4663
ERR1622519	35afcab0-fa7c-11e5-850b-3c4a9275d6c8	PRJEB12887	fimH41	A	2	A_2	CTX-M-27	1	Intact	1								5026555	322468	115	789647	50.71	4668
ERR1035696	IHIT27903-sc-2292695	PRJEB1252	fimH22	B	3	B_3		0	Intact	0								4994299	321841	81	631904	50.59	4631
ERR968325	ECBSI17-SJH	PRJEB9927	fimH41	A	2	A_2	CTX-M-27	2	Intact	2					Human			4906785	321586	61	934753	50.73	4550
SRR3290832	K5143	PRJNA218110	fimH41	A	2	A_2		0	Intact	0			United States	North America				5029760	321023	96	475651	50.73	4684
SRR5642125	Escherichia coli_16	PRJNA388450	fimH30	C1	6	C1_6	CTX-M-27	1	Intact	1	2013	Houston	United States	North America	Human	M27PP1		5071685	320233	86	657230	50.75	4767
ERR1822606	72e3e0f0-7fd4-11e6-b8fe-3c4a9275d6c8	PRJEB15430	fimH30	C2	9	C2_9	CTX-M-15	1	Intact	1								5114470	319593	104	709654	50.8	4809
ERR1217009	EuSCAPE_DE063	PRJEB10018	fimH30	C2	9	C2_9	CTX-M-15	1	Intact	1								5087027	319583	81	653604	50.81	4789
ERR264264	Escherichia coliVB 949559	PRJEB1252	fimH22	B	7	B_7		1	Intact	1	2010		Germany	Europe	Wild Animal			5295295	319576	77	721320	50.39	4976
ERR2205895	399-15	PRJEB23663	fimH22	B	3	B_3		1	Intact	1	2013		Germany	Europe	Human			5183846	319576	93	631635	50.45	4813
ERR435566	eo2018	PRJEB4681	fimH22	B	7	B_7		0	Intact	0								5154271	319576	80	1022224	50.6	4842
ERR1618304	SCP17-13	PRJEB15226	fimH22	B	7	B_7		0	Intact	0			Netherlands	Europe	Human			5119077	319576	72	856341	50.59	4812
ERR1841146	AM_LREC-66	PRJEB19190	fimH22	B	3	B_3		0	Intact	0	2012		Spain	Europe	NA			5045020	319576	66	672220	50.51	4712
ERR1191581	sam_144405_20151214_AMA817	PRJEB12145	fimH551	B	7	B_7		3	Intact	3	2014		Denmark	Europe	Human			5242573	319575	54	858425	50.64	4923
SRR3051019	HICF15	PRJNA306133	fimH324	B	7	B_7		0	Intact	0	2008	Oxford	United Kingdom	Europe	Human			5141306	319575	62	721419	50.63	4809
ERR1035632	33128-sc-2292629	PRJEB1252	fimH30	C2	9	C2_9	CTX-M-15	1	Intact	1								5257405	319574	60	709658	50.72	4962
ERR1204988	EuSCAPE_SK043	PRJEB10018	fimH30	C2	9	C2_9	CTX-M-15	1	Intact	1								5228827	319574	89	712658	50.74	4953
ERR1035650	33146-sc-2292647	PRJEB1252	fimH30	C2	9	C2_9	CTX-M-15	1	Intact	1								5215944	319574	81	709598	50.85	4911
ERR1543362	UPEC	PRJEB12513	fimH30	C1	6	C1_6		0	Intact	0								5191412	319574	74	622926	50.69	4900
ERR1035637	33133-sc-2292634	PRJEB1252	fimH30	C2	9	C2_9	CTX-M-15	1	Intact	1								5156812	319574	78	711228	50.81	4848
SRR6703055	pb12	PRJNA433633	fimH30	C1	6	C1_6		0	Intact	0	2012		Canada	North America	Human			5147307	319574	91	433201	50.79	4867
SRR3050992	HICF226	PRJNA306133	fimH30	C2	9	C2_9	CTX-M-15	1	Intact	1	2011	Oxford	United Kingdom	Europe	Human			5102683	319574	79	709599	50.77	4803
ERR1035645	33141-sc-2292642	PRJEB1252	fimH30	C2	9	C2_9	CTX-M-15	1	Intact	1								5061822	319574	58	709642	50.81	4749
ERR998813	VRES0229	PRJEB8770	fimH30	C1	6	C1_6	CTX-M-27	1	Intact	1						M27PP1		5036922	319574	96	601722	50.73	4704
ERR1543386	UPEC	PRJEB12513	fimH30	C2	9	C2_9	CTX-M-14	1	Intact	1								4998254	319574	53	711228	50.8	4689
ERR1023205	33606-sc-2292613	PRJEB1252	fimH30	C2	9	C2_9	CTX-M-15	1	Intact	1								5185745	319566	89	709576	50.81	4892
ERR1543456	UPEC	PRJEB12513	fimH30	C2	9	C2_9		0	Intact	0								5209094	319564	67	709665	50.67	4914
ERR1841143	AM_LREC-61	PRJEB19190	fimH686	B	7	B_7		0	Intact	0	2009		Spain	Europe	Environment			5064625	319563	70	748897	50.58	4717
ERR2204580	5332	PRJEB23420	fimH22	B	3	B_3		1	Intact	1		Rio de Janeiro	Brazil	South America				5098311	319453	78	647642	50.67	4762
ERR1543474	UPEC	PRJEB12513	fimH22	B	1	B_1		0	Intact	0								5087167	319292	57	1204504	50.68	4753
SRR2970635	la_7619	PRJNA297860	fimH30	C1	6	C1_6	CTX-M-14	1	Intact	1	2006		Laos	Asia	Human			5166433	319266	90	527180	50.83	4855
ERR1023206	33607-sc-2292614	PRJEB1252	fimH30	C2	9	C2_9	CTX-M-15	0	Intact	0								5168762	319190	121	711228	50.8	4844
ERR1228234	EuSCAPE_BU011	PRJEB10018	fimH30	C2	9	C2_9		0	Intact	0								5074102	319189	83	692977	50.77	4736
DRR148346	TUM18758	PRJDB7087	fimH30	C1	6	C1_6		0	Intact	0	2017				Human			5031806	319164	84	717180	50.78	4720
ERR1543441	UPEC	PRJEB12513	fimH30	C2	9	C2_9		0	Intact	0								5263819	318825	89	622844	50.78	4998
ERR2204657	5848	PRJEB23420	fimH22	B	3	B_3		1	Intact	1		Rio de Janeiro	Brazil	South America				5084336	318746	91	642355	50.69	4743
ERR1878290	51bbb2b0-5557-11e6-9a3d-3c4a9275d6c8	PRJEB19918	fimH30	C2	9	C2_9	CTX-M-15	0	Intact	0								5213516	318619	145	709611	50.76	4915
SRR3999087	Ecol_AZ153	PRJNA316786	fimH30	C1	6	C1_6		0	Intact	0	2013	Beijing	China	Asia	Human		M27PP2	5148098	318317	90	522822	50.86	4870
DRR148260	TUM18672	PRJDB7087	fimH30	C1	6	C1_6		0	Intact	0	2016				Human			5080767	318317	77	518340	50.8	4803
SRR3999102	Ecol_AZ154	PRJNA316786	fimH30	C1	6	C1_6		0	Intact	0	2012	Beijing	China	Asia	Human		M27PP2	5169634	318316	84	536407	50.86	4892
SRR3051000	HICF240	PRJNA306133	fimH30	C2	9	C2_9		0	Intact	0	2011	Oxford	United Kingdom	Europe	Human			5024914	317560	69	711207	50.82	4741
ERR830591	NHES0237	PRJEB7657	fimH30	C2	9	C2_9	CTX-M-15	1	Intact	1								5169050	317453	93	556326	50.77	4886
ERR830639	NHES0287	PRJEB7657	fimH30	C2	9	C2_9	CTX-M-15	1	Intact	1								5168390	317453	95	556306	50.77	4882
ERR1374981	EuSCAPE_SI007	PRJEB10018	fimH30	C2	9	C2_9	CTX-M-15	1	Truncated	1								5098107	316548	88	709496	50.79	4802
ERR1035636	33132-sc-2292633	PRJEB1252	fimH30	C2	9	C2_9	CTX-M-15	1	Intact	1								5225937	316399	71	709655	50.7	4939
ERR2719109		PRJEB20357	fimH41	A	2	A_2		0	Intact	0								4807196	316386	78	452015	50.76	4457
ERR2205880	117-16	PRJEB23663	fimH22	B	3	B_3		1	Intact	1	2016		Germany	Europe	Human			5097816	315399	67	631669	50.6	4732
SRR3143566	1389	PRJNA295914	fimH30	C2	9	C2_9		0	Intact	0	2011		Germany	Europe	Human			5074115	314442	94	709640	50.77	4759
ERR434699	eo1064	PRJEB4681	fimH22	B	3	B_3		0	Intact	0								5077915	313918	52	617704	50.51	4732
ERR1718870	SAMPLE_WTCHG_320308_233101	PRJEB17631	fimH30	B0	8	B0_8		0	Intact	0								5175645	311692	128	646386	50.72	4883
SRR3618617	0000-0057-6465	PRJNA278886	fimH30	B0	8	B0_8		0	Intact	0	2016				Human			5103780	311692	75	690101	50.73	4792
ERR1840621	AM_LREC-2	PRJEB19190	fimH22	B	7	B_7		0	Intact	0	2011		Spain	Europe	Livestock			5083149	311397	68	717888	50.55	4772
ERR2719139		PRJEB20357	fimH30	C1	6	C1_6		0	Intact	0								5020461	311109	73	622997	50.76	4716
ERR1035660	33156-sc-2292657	PRJEB1252	fimH30	C2	9	C2_9	CTX-M-15	1	Intact	1								5211622	309615	83	651251	50.75	4933
ERR2124233	ME160745J	PRJEB19435	fimH30	C1	6	C1_6		0	Intact	0	2016		Ireland	Europe	Human			4963905	309379	82	388627	50.85	4657
SRR6212401	ECOL-17-VL-LA-KY-0006	PRJNA324573	fimH30	C2	9	C2_9		0	Intact	0	2017		United States	North America	Human			5212507	309365	80	549274	50.7	4923
ERR1543417	UPEC	PRJEB12513	fimH30	C1	6	C1_6		0	Intact	0								5057500	308940	72	743343	50.8	4744
ERR1543416	UPEC	PRJEB12513	fimH30	C1	6	C1_6		0	Intact	0								5057400	308940	72	743343	50.8	4740
ERR1822302	50d94770-7fd4-11e6-b8fe-3c4a9275d6c8	PRJEB15430	fimH30	C2	9	C2_9	CTX-M-15	1	Intact	1								5111082	308915	107	709659	50.8	4811
ERR1852695	856cc070-7fd4-11e6-b8fe-3c4a9275d6c8	PRJEB15430	fimH41	A	2	A_2	CTX-M-15	1	Intact	1								4905075	308874	81	602186	50.7	4534
ERR1949168	NILS 76	PRJEB20550	fimH41	A	2	A_2		0	Intact	0								5003592	308862	110	701247	50.73	4672
SRR3050922	HICF126	PRJNA306133	fimH41	A	2	A_2		0	Intact	0	2010	Oxford	United Kingdom	Europe	Human			4917962	308861	68	651858	50.69	4525
DRR148316	TUM18728	PRJDB7087	fimH89	A	2	A_2	CTX-M-15	1	Intact	1	2017				Human			4991700	308786	74	908776	50.66	4634
ERR2719318		PRJEB20809	fimH41	A	2	A_2	CTX-M-15	1	Intact	1								5184739	308746	122	611605	50.63	4910
ERR2719014		PRJEB20357	fimH41	A	2	A_2	CTX-M-14	1	Intact	1								4975084	308740	92	477852	50.86	4699
ERR1912633	201	PRJEB20053	fimH30	C2	9	C2_9		0	Intact	0	1999		Norway	Europe	Human			5249414	308558	83	711227	50.74	4968
SRR1314297	blood-11-0067	PRJNA248737	fimH30	C2	9	C2_9		0	Intact	0	2011		United States	North America	Human			5047797	308114	59	493098	50.82	4738
ERR434350	eo3491	PRJEB4681	fimH30	C1	6	C1_6		0	Intact	0								5109842	307937	100	617383	50.8	4778
SRR933349	JJ1999	PRJNA211153	fimH22	B	3	B_3		0	Intact	0	2007		India	Asia	Human			4942199	307935	59	447494	50.62	4588
ERR161318	2010066864	PRJEB2968	fimH22	B	1	B_1		0	Intact	0	2010		Spain	Europe	Human			5097296	307933	71	610278	50.61	4787
ERR264282	Escherichia coliEX 10	PRJEB1252	fimH30	C2	9	C2_9	CTX-M-15	0	Intact	0	2011		Czech Republic	Europe	Wild Animal			5042188	307926	76	511920	50.84	4704
ERR434719	eo1855	PRJEB4681	fimH30	C2	9	C2_9		0	Intact	0								5144678	307924	96	711978	50.72	4837
ERR474089	MDRO501	PRJEB5065	fimH30	C2	9	C2_9		0	Intact	0								4945021	307924	76	698679	50.74	4606
ERR264274	Escherichia coliVB 971505	PRJEB1252	fimH30	C2	9	C2_9	CTX-M-15	1	Intact	1	2010		Germany	Europe	Companion Animal			5150633	307923	87	617113	50.78	4825
SRR1314309	blood-B-11-184	PRJNA248737	fimH30	C1	6	C1_6		0	Intact	0	2011		United States	North America	Human			5148875	307923	92	530483	50.63	4866
ERR434707	eo1426	PRJEB4681	fimH30	C2	9	C2_9	CTX-M-15	0	Intact	0								5077349	307923	91	606663	50.79	4726
SRR2970654	AZ684313	PRJNA297860	fimH30	C1	6	C1_6		0	Intact	0	2010		France	Europe	Human			5023920	307923	104	618370	50.78	4690
SRR3112254	AR_0001	PRJNA292901	fimH30	C2	9	C2_9		0	Intact	0								5361741	307922	62	657004	50.61	5078
ERR474203	eo2422	PRJEB5065	fimH30	C2	9	C2_9		0	Intact	0								5128751	307921	115	611176	50.72	4831
ERR1971837	XSALR2BE	PRJEB20792	fimH30	C2	9	C2_9	CTX-M-15	2	Intact	2								5073432	307692	61	549272	50.76	4767
ERR434982	eo681	PRJEB4681	fimH30	C1	6	C1_6		0	Intact	0								5156268	307644	105	630380	50.79	4853
SRR785471	HVH 84 (4-1021478)	PRJNA186106	fimH30	C1	6	C1_6		0	Intact	0	2003		Denmark	Europe	Human			5109865	307644	98	617393	50.79	4788
ERR434545	eo2354	PRJEB4681	fimH30	C2	9	C2_9		0	Intact	0								5082512	307511	117	611068	50.81	4761
ERR2694919		PRJEB27696	fimH22	B	3	B_3		1	Intact	1								5057042	307327	59	612813	50.68	4700
ERR1617826	SCK01-79	PRJEB15226	fimH30	C2	9	C2_9	CTX-M-15	1	Intact	1			Netherlands	Europe	Human			5102216	304709	86	466464	50.75	4813
ERR1971594	KJY51GW8	PRJEB20792	fimH30	C2	9	C2_9	CTX-M-15	1	Intact	1								5114300	304361	83	870343	50.8	4798
SRR3050880	HICF50	PRJNA306133	fimH30	C2	9	C2_9		0	Intact	0	2009	Oxford	United Kingdom	Europe	Human			5200332	303988	167	709658	50.77	4905
SRR6128635	PNUSAE009565	PRJNA218110	fimH30	C2	9	C2_9		0	Intact	0			United States	North America				5057844	303980	68	709601	50.71	4752
SRR3143588	B44	PRJNA295914	fimH22	B	1	B_1		0	Intact	0	2012		United Kingdom	Europe	Human			5176757	303813	64	674324	50.55	4900
SRR3824754	JJ2548	PRJNA327820	fimH30	C2	9	C2_9	CTX-M-15	0	Intact	0	2008				Human			5137888	303453	89	709357	50.84	4817
SRR3824753	JJ2547	PRJNA327820	fimH30	C2	9	C2_9	CTX-M-15	0	Intact	0	2008				Human			5137216	303453	86	709314	50.84	4812
SRR3146229	PNUSAE002138	PRJNA218110	fimH22	B	1	B_1		0	Intact	0			United States	North America				5061375	302899	57	774654	50.64	4748
ERR1841107	AM_LREC-48	PRJEB19190	ND	B	7	B_7		0	Intact	0	2014		Spain	Europe	Livestock			4915593	301899	54	618116	50.58	4561
ERR1543488	UPEC	PRJEB12513	fimH30	C2	9	C2_9		0	Intact	0								5248454	300972	70	709655	50.67	4991
ERR1949112	NILS 25	PRJEB20550	fimH30	C2	9	C2_9		0	Intact	0								5223619	300972	85	698773	50.58	4939
ERR2719221		PRJEB20357	fimH30	C2	9	C2_9	CTX-M-15	1	Intact	1								5138894	300972	99	622993	50.78	4819
ERR1971376	5EIA7UEZ	PRJEB20792	fimH30	C2	9	C2_9	CTX-M-15	1	Intact	1								5130324	300972	68	755654	50.77	4822
ERR1718856	SAMPLE_WTCHG_320308_225101	PRJEB17631	fimH30	C1	6	C1_6		0	Intact	0								5094703	300972	68	709667	50.75	4803
ERR776062	NHEC0138	PRJEB7657	fimH30	C1	6	C1_6		0	Intact	0								5099027	300437	95	618430	50.56	4790
DRR061492	HE-MDREc70	PRJDB4868	fimH35	A	11	A_11	CTX-M-15	1	Intact	1	2011		United States	North America	Human			5061929	300414	68	1042238	50.76	4760
DRR148336	TUM18748	PRJDB7087	fimH89	A	2	A_2	CTX-M-14	1	Intact	1	2017				Human			5004093	300119	76	909509	50.77	4685
ERR1617971	SCK63-26	PRJEB15226	fimH30	C1	6	C1_6	CTX-M-15	1	Intact	1			Netherlands	Europe	Human			5171874	298605	80	823927	50.77	4881
ERR1618485	SCP27-18	PRJEB15226	fimH30	C1	6	C1_6	CTX-M-15	1	Intact	1			Netherlands	Europe	Human			5208978	298604	69	400129	50.71	4933
ERR435568	eo1705	PRJEB4681	fimH322	B	1	B_1		0	Intact	0								5085178	298542	71	640782	50.63	4798
ERR161267	S104	PRJEB2968	fimH22	B	1	B_1		0	Intact	0	2008		Australia	Oceania	Human			5103909	298449	76	610276	50.62	4780
ERR1718961	SAMPLE_WTCHG_320308_279190	PRJEB17631	fimH30	C1	6	C1_6	CTX-M-15	1	Intact	1								5056008	297816	83	476979	50.68	4759
SRR5983083	PNUSAE008782	PRJNA218110	fimH89	A	2	A_2		1	Intact	1			United States	North America				5002291	297293	74	583855	50.69	4636
DRR148162	TUM18574	PRJDB7087	fimH30	C1	6	C1_6	CTX-M-14	1	Intact	1	2017				Human			5173935	297282	125	709602	50.7	4893
DRR148146	TUM18558	PRJDB7087	fimH30	C1	6	C1_6	CTX-M-14	1	Intact	1	2016				Human			5172283	297282	124	717181	50.7	4892
ERR1946855	d81e5b70-6f4a-11e6-a83e-3c4a9275d6c8	PRJEB17615	fimH42	A	2	A_2	CTX-M-15	1	Intact	1								5181795	296411	118	909005	50.61	4867
SRR5515966	PNUSAE006872	PRJNA218110	fimH22	B	7	B_7		0	Intact	0			United States	North America				5068451	295762	40	963629	50.59	4754
ERR161307	P50	PRJEB2968	fimH30	C1	6	C1_6		0	Intact	0	2011		Spain	Europe	Human			5137886	295317	87	553069	50.71	4877
ERR1790962	eda1c9c0-fa7c-11e5-bdd4-3c4a9275d6c8	PRJEB12887	fimH41	A	2	A_2	CTX-M-14	1	Intact	1								5039095	294729	103	485260	50.65	4669
ERR1718960	SAMPLE_WTCHG_320308_279101	PRJEB17631	fimH1520	A	2	A_2		0	Intact	0								5006369	294729	94	636289	50.72	4646
SRR3051038	HICF82	PRJNA306133	fimH41	A	2	A_2		0	Intact	0	2011	Oxford	United Kingdom	Europe	Human			5026235	294728	100	450965	50.76	4662
ERR972102	VREC0031	PRJEB8768	fimH148	B	7	B_7		0	Intact	0								5249067	294510	70	645312	50.43	4951
ERR1822390	5c8f0550-7fd4-11e6-b8fe-3c4a9275d6c8	PRJEB15430	fimH41	A	2	A_2		0	Intact	0								4969385	294098	96	917039	50.7	4615
ERR2091319	DTU2017-821-PRJ1111-Escherischia-coli-360-16028160_S2_L001_R1_001	PRJEB22091	fimH22	B	3	B_3		1	Intact	1	2016		Germany	Europe	Poultry			5186557	293988	88	658007	50.57	4859
SRR3825891	MOD1-EC7007	PRJNA230969	fimH22	B	3	B_3		0	Intact	0	2007		United States	North America	Poultry			5282351	293771	94	658008	50.4	4941
ERR1619063	SCK32-64	PRJEB15226	fimH41	A	2	A_2	CTX-M-14	1	Intact	1			Netherlands	Europe	Human			5002070	293331	103	494819	50.71	4630
DRR061434	HE-MDREc05	PRJDB4868	fimH30	B0	8	B0_8		0	Intact	0	2014		United States	North America	Human			5098606	292616	82	434656	50.69	4795
SRR933353	CD466	PRJNA211153	fimH22	B	3	B_3		0	Intact	0	1990		United States	North America	Human			5212156	292477	70	464002	50.39	4908
DRR148232	TUM18644	PRJDB7087	fimH22	B	11	B_11		0	Intact	0	2016				Human			4836843	291991	73	530314	50.79	4503
ERR1195559	2469	PRJEB8084	fimH30	C2	9	C2_9	CTX-M-15	1	Intact	1	2014		Germany	Europe				5092037	290450	95	710946	50.76	4793
ERR1217008	EuSCAPE_DE062	PRJEB10018	fimH30	C1	6	C1_6		0	Intact	0								4991937	290080	72	644704	50.77	4680
ERR1790640	bc2777a0-fa7c-11e5-aecb-3c4a9275d6c8	PRJEB12887	fimH41	A	2	A_2		0	Intact	0								5046911	286317	109	627650	50.75	4720
ERR1822262	4f52a770-7fd4-11e6-b8fe-3c4a9275d6c8	PRJEB15430	fimH41	A	2	A_2		0	Intact	0								5010383	286311	86	857110	50.75	4678
ERR1035635	33131-sc-2292632	PRJEB1252	fimH30	C1	6	C1_6	CTX-M-14	1	Intact	1								5033322	286027	106	622836	50.68	4754
ERR2060062	20151312	PRJEB21997	fimH30	C2	4	C2_4	CTX-M-15	1	Intact	1			Vietnam	Asia	Human			5261693	190797	110	348331	50.68	4992
ERR1981373	ME160455	PRJEB19435	fimH30	B0	8	B0_8		0	Intact	0	2016		Ireland	Europe	Human			5326097	284266	136	434423	50.63	5066
DRR092892	BRG322	PRJDB4303	fimH22	B	1	B_1	CTX-M-14	1	Intact	1	2014	Kyoto	Japan	Asia	Human			5141841	284263	105	716146	50.63	4846
SRR3050905	HICF98	PRJNA306133	fimH30	C1	6	C1_6		0	Intact	0	2009	Oxford	United Kingdom	Europe	Human			5093254	284222	109	702747	50.79	4786
SRR3931388	PNUSAE002117	PRJNA218110	fimH22	B	1	B_1		0	Intact	0			United States	North America				5052589	284202	58	373998	50.62	4749
ERR1595474	9a31c910-dfca-11e5-88b1-3c4a9275d6c6	PRJEB12888	fimH30	B0	8	B0_8		0	Intact	0								5129075	283967	82	682441	50.72	4830
ERR2138459	4f4896c0-535d-11e6-9a3d-3c4a9275d6c8	PRJEB21499	fimH22	B	1	B_1		0	Intact	0								5246638	283916	115	550543	50.51	4989
ERR2138458	4f3c13a0-535d-11e6-9a3d-3c4a9275d6c8	PRJEB21499	fimH22	B	1	B_1		0	Intact	0								5243330	283916	111	550432	50.51	4991
ERR2138608	67215340-535d-11e6-9a3d-3c4a9275d6c8	PRJEB21499	fimH22	B	1	B_1		0	Intact	0								5243277	283916	113	550432	50.51	4988
ERR2138460	4f52cff0-535d-11e6-9a3d-3c4a9275d6c8	PRJEB21499	fimH22	B	1	B_1		0	Intact	0								5243092	283916	111	550543	50.51	4991
ERR435484	ECO0224	PRJEB4681	fimH22	B	1	B_1		0	Intact	0								5121757	283916	65	453787	50.56	4819
SRR3143586	B3	PRJNA295914	fimH22	B	1	B_1		0	Intact	0	2012		United Kingdom	Europe	Human			5118063	283916	64	721131	50.68	4795
SRR3143620	U12	PRJNA295914	fimH22	B	1	B_1		0	Intact	0	2012		United Kingdom	Europe	Human			5084285	283916	49	1037748	50.73	4768
SRR3143593	B51	PRJNA295914	fimH22	B	1	B_1		0	Intact	0	2012		United Kingdom	Europe	Human			5014693	283916	50	721131	50.68	4685
ERR1595453	99539e10-dfca-11e5-88b1-3c4a9275d6c6	PRJEB12888	fimH41	A	2	A_2		0	Intact	0								5119946	283887	82	664062	50.76	4801
ERR1971704	RGYIZWA8	PRJEB20792	fimH30	C2	9	C2_9	CTX-M-15	0	Intact	0								5133238	282383	78	502006	50.81	4814
ERR1987773	ME160662	PRJEB19435	fimH41	A	2	A_2		0	Intact	0	2016		Ireland	Europe	Human			4915220	282279	84	934459	50.7	4548
ERR1971838	XUYKS3HZ	PRJEB20792	fimH30	C2	9	C2_9	CTX-M-15	1	Intact	1								5226540	282152	85	520499	50.76	4925
ERR1971442	AD2CF449	PRJEB20792	fimH30	C2	9	C2_9	CTX-M-15	0	Intact	0								5149869	282132	96	480405	50.82	4826
ERR1543512	UPEC	PRJEB12513	fimH30	C2	9	C2_9	CTX-M-15	1	Intact	1								5093092	281772	116	619732	50.83	4796
DRR148362	TUM18774	PRJDB7087	fimH22	B	11	B_11		0	Intact	0	2017				Human			5168668	281149	95	538161	50.73	4880
DRR148363	TUM18775	PRJDB7087	fimH22	B	11	B_11		0	Intact	0	2017				Human			5164032	281149	99	538161	50.73	4880
ERR2719044		PRJEB20357	fimH30	C2	10	C2_10		0	Intact	0								5284287	281146	96	622841	50.77	4995
ERR1841121	AM_LREC-93	PRJEB19190	fimH41	A	2	A_2		0	Intact	0	2009		Spain	Europe	Human			5116600	279900	106	495186	50.69	4811
ERR1971811	YTOVXXX0	PRJEB20792	fimH41	A	2	A_2	CTX-M-27	1	Intact	1								5169060	279585	91	484461	50.56	4821
ERR1790052	90159390-fa7c-11e5-a5c7-3c4a9275d6c8	PRJEB12887	fimH41	A	2	A_2	CTX-M-15	1	Intact	1								5166205	279585	145	629878	50.72	4870
ERR1617724	SCK08-29	PRJEB15226	fimH41	A	2	A_2		1	Intact	1			Netherlands	Europe	Human			5141419	279585	112	636955	50.66	4832
ERR1971607	LBJLXS85	PRJEB20792	fimH41	A	2	A_2	CTX-M-27	1	Intact	1								5126724	279585	91	484460	50.57	4766
ERR1971777	VVR4FKEB	PRJEB20792	fimH41	A	2	A_2	CTX-M-27	1	Intact	1								5125931	279585	87	484462	50.59	4762
ERR1790945	e5aee040-fa7c-11e5-bdd4-3c4a9275d6c8	PRJEB12887	fimH41	A	2	A_2	CTX-M-27	1	Intact	1								5084843	279585	95	540394	50.69	4740
SRR3095378	0000-0055-5468	PRJNA278886	fimH41	A	2	A_2	CTX-M-15	1	Intact	1	2015	Boston	United States	North America	Human			5071322	279585	102	890222	50.73	4756
ERR1791136	eee6f3f0-fa7c-11e5-8060-3c4a9275d6c8	PRJEB12887	fimH41	A	2	A_2		0	Intact	0								5027970	279585	94	629878	50.77	4701
ERR1791135	ee8d8950-fa7c-11e5-8060-3c4a9275d6c8	PRJEB12887	fimH41	A	2	A_2		0	Intact	0								5025132	279585	100	629878	50.77	4696
ERR2060107	20160147	PRJEB21997	fimH89	A	2	A_2	CTX-M-27	1	Intact	1			Vietnam	Asia	Human			5017649	279585	73	909469	50.71	4661
ERR1617987	SCK72-46	PRJEB15226	fimH412	A	2	A_2		1	Intact	1			Netherlands	Europe	Human			4870505	279585	68	788189	50.73	4523
SRR5666624	DHQP1500330	PRJNA288601	fimH41	A	2	A_2		1	Intact	1	2014		United States	North America	Human			5173961	279583	97	898823	50.63	4836
ERR1790262	c41f9140-fa7c-11e5-9ab9-3c4a9275d6c8	PRJEB12887	fimH41	A	2	A_2	CTX-M-15	1	Intact	1								5140796	279365	110	881320	50.72	4829
ERR1971533	GC490OQC	PRJEB20792	fimH41	A	2	A_2	CTX-M-27	1	Intact	1								5113742	279365	101	484461	50.55	4752
ERR1937085	41d53cf0-a286-11e6-8d8d-3c4a9275d6c8	PRJEB15430	fimH41	A	2	A_2	CTX-M-14	1	Intact	1								5100869	279365	92	639467	50.78	4789
ERR264257	Escherichia coliEf1337	PRJEB1252	fimH41	A	2	A_2	CTX-M-15	1	Intact	1	2010		Germany	Europe	Human			4992232	279365	73	519503	50.62	4668
ERR1971662	P5A0GGFQ	PRJEB20792	fimH30	C1	6	C1_6		0	Intact	0								5007637	278634	67	894949	50.76	4703
ERR1841142	AM_LREC-37	PRJEB19190	fimH22	B	7	B_7		0	Intact	0	2006		Spain	Europe	Human			5208378	278589	71	556520	50.36	4862
ERR2237929	SAMPLE_WTCHG_447699_203130	PRJEB21277	fimH41	A	2	A_2	CTX-M-15	1	Intact	1								4949179	278490	96	636965	50.76	4616
ERR712696	1033	PRJEB8084	fimH30	C1	6	C1_6	CTX-M-15	1	Intact	1	2014		Germany	Europe	Human			4967137	277871	63	708624	50.86	4672
ERR2138029	15c3b470-535d-11e6-9a3d-3c4a9275d6c8	PRJEB21499	fimH30	C1	6	C1_6		0	Intact	0								4919704	277567	56	1071793	50.83	4613
ERR2137995	0c1ed530-535d-11e6-9a3d-3c4a9275d6c8	PRJEB21499	fimH30	C1	6	C1_6		0	Intact	0								4918892	277567	59	1071793	50.83	4613
SRR3143585	B26	PRJNA295914	ND	B	1	B_1		0	Intact	0	2012		United Kingdom	Europe	Human			5063115	277470	111	667865	50.68	4736
ERR2205941	495-16	PRJEB23663	fimH22	B	3	B_3		1	Intact	1	2012		Germany	Europe	Companion Animal			5101020	277160	86	520751	50.57	4748
ERR1971487	CXU8DTZ0	PRJEB20792	fimH30	C2	9	C2_9	CTX-M-15	1	Intact	1								5143493	276909	75	484271	50.77	4848
ERR712683	1017	PRJEB8084	fimH30	C2	9	C2_9	CTX-M-15	1	Intact	1	2014		Germany	Europe	Human			5085236	276908	84	709477	50.84	4808
DRR148265	TUM18677	PRJDB7087	fimH30	C2	9	C2_9	CTX-M-14	1	Intact	1	2016				Human			5033545	276902	80	488718	50.74	4732
ERR1971117	N7547	PRJEB20779	fimH22	B	7	B_7		0	Intact	0								5372655	276687	107	608775	50.35	5048
ERR1841109	AM_LREC-46	PRJEB19190	fimH22	B	7	B_7		0	Intact	0	2014		Spain	Europe	Livestock			5116926	276687	74	595040	50.65	4809
DRR092883	KS127	PRJDB4303	fimH22	B	3	B_3		1	Intact	1	2012		Japan	Asia	Human			5139464	276484	72	617224	50.7	4830
ERR1718840	SAMPLE_WTCHG_320308_217101	PRJEB17631	fimH22	B	7	B_7		0	Intact	0								5202010	276475	75	987571	50.52	4886
ERR1841120	AM_LREC-56	PRJEB19190	fimH22	B	7	B_7		0	Intact	0	2010		Spain	Europe	Livestock			5070105	276427	58	636321	50.62	4735
SRR6372083	FSIS11704975	PRJNA292667	fimH22	B	3	B_3		0	Intact	0	2017		United States	North America	Poultry			5331402	276426	86	830531	50.47	4989
DRR092866	KUN3897	PRJDB4303	fimH376	B	1	B_1	CTX-M-14	1	Intact	1	2008	Kyoto	Japan	Asia	Human			5237553	276426	89	409138	50.51	4966
ERR1618355	SCP19-66	PRJEB15226	ND	B	1	B_1		1	Intact	1			Netherlands	Europe	Human			5031743	276426	58	378930	50.79	4722
SRR4025854	AR_0055	PRJNA292904	fimH30	C2	10	C2_10		2	Intact	2								5396887	276425	89	711228	50.8	5159
SRR2927305	0000-0054-3027	PRJNA278886	fimH30	C2	9	C2_9	CTX-M-15	1	Intact	1	2015	Boston	United States	North America	Human			5339482	276425	75	899971	50.69	5062
SRR3050896	HICF75	PRJNA306133	fimH30	C2	9	C2_9		0	Intact	0	2009	Oxford	United Kingdom	Europe	Human			5317375	276425	72	901324	50.76	5040
ERR712905	908	PRJEB8084	fimH30	C2	9	C2_9	CTX-M-15	1	Intact	1	2014		Germany	Europe	Human			5289621	276425	101	709598	50.76	5024
ERR1617902	SCK12-55	PRJEB15226	fimH30	C2	9	C2_9	CTX-M-15	1	Intact	1			Netherlands	Europe	Human			5284372	276425	160	714607	50.75	4990
SRR1198936	AZ-TG73179	PRJNA230968	fimH22	B	3	B_3		0	Intact	0	2013		United States	North America	Food			5250320	276425	78	834083	50.69	4932
SRR3050947	HICF162	PRJNA306133	fimH30	C2	9	C2_9		0	Intact	0	2010	Oxford	United Kingdom	Europe	Human			5234781	276425	73	709598	50.7	4945
SRR3050928	HICF139	PRJNA306133	fimH30	C2	9	C2_9		0	Intact	0	2010	Oxford	United Kingdom	Europe	Human			5232901	276425	74	709598	50.7	4944
SRR3050892	HICF68	PRJNA306133	fimH30	C2	9	C2_9		0	Intact	0	2009	Oxford	United Kingdom	Europe	Human			5231998	276425	76	709661	50.7	4944
SRR2927307	0000-0054-3033	PRJNA278886	fimH30	C2	9	C2_9	CTX-M-15	1	Intact	1	2015	Boston	United States	North America	Human			5226560	276425	65	655578	50.69	4954
SRR4017899	DHQP1401541	PRJNA288601	fimH30	C2	9	C2_9	CTX-M-15	1	Intact	1	2014		United States	North America	Human			5209731	276425	91	656921	50.71	4936
ERR1971693	QXA89MWX	PRJEB20792	fimH30	C2	9	C2_9	CTX-M-15	2	Intact	2								5193075	276425	67	514385	50.79	4908
DRR092893	BRG342	PRJDB4303	fimH497	C1	6	C1_6		0	Intact	0	2014	Kyoto	Japan	Asia	Human			5191172	276425	84	389835	50.62	4899
ERR1971715	RRVM12W4	PRJEB20792	fimH30	C2	9	C2_9	CTX-M-15	1	Intact	1								5186671	276425	68	485940	50.69	4925
ERR1971720	S0F1JH21	PRJEB20792	fimH30	C2	9	C2_9	CTX-M-15	1	Intact	1								5180208	276425	70	757655	50.78	4883
ERR1971833	ZVJTHLQL	PRJEB20792	fimH30	C2	9	C2_9	CTX-M-15	1	Intact	1								5156727	276425	93	711127	50.72	4886
ERR1718877	SAMPLE_WTCHG_320308_236190	PRJEB17631	fimH30	C1	6	C1_6	CTX-M-14	1	Intact	1						M27PP1		5140395	276425	103	620792	50.7	4834
SRR3824737	CD364	PRJNA327820	fimH30	C1	6	C1_6		0	Intact	0	2008				Companion Animal			5130798	276425	72	623003	50.79	4822
SRR3824751	CU799	PRJNA327820	fimH30	C1	6	C1_6		0	Intact	0	2008	Manassas	United States	North America	Companion Animal			5128550	276425	83	622908	50.79	4825
ERR1971512	ECEIQVWV	PRJEB20792	fimH30	C2	9	C2_9	CTX-M-15	1	Intact	1								5126976	276425	73	485878	50.78	4813
SRR3050884	HICF55	PRJNA306133	fimH30	C2	9	C2_9		0	Intact	0	2009	Oxford	United Kingdom	Europe	Human			5116538	276425	76	709602	50.78	4805
ERR1971425	1297GIGJ	PRJEB20792	fimH30	C2	9	C2_9		0	Intact	0								5106708	276425	58	549259	50.76	4788
SRR3050955	HICF172	PRJNA306133	fimH30	C2	9	C2_9		0	Intact	0	2010	Oxford	United Kingdom	Europe	Human			5096856	276425	74	709674	50.78	4780
ERR1618174	SCP11-09	PRJEB15226	fimH30	C1	6	C1_6	CTX-M-15	1	Intact	1			Netherlands	Europe	Human			5084921	276425	85	709598	50.75	4799
ERR1971713	RQOWBYX0	PRJEB20792	fimH30	C1	6	C1_6	CTX-M-14	1	Intact	1								5065516	276425	90	518671	50.75	4767
SRR6703065	pb40	PRJNA433633	fimH54	C0	10	C0_10	CTX-M-15	1	Intact	1	2011		Canada	North America	Human			5057157	276425	68	1020757	50.8	4753
ERR1718874	SAMPLE_WTCHG_320308_235101	PRJEB17631	fimH30	C1	6	C1_6		0	Intact	0								4931479	276425	51	709495	50.65	4633
SRR4035119	DHQP1401957	PRJNA288601	fimH30	C2	9	C2_9		0	Intact	0	2014	SeattleWA	United States	North America	Human			5215538	276424	98	536659	50.69	4951
SRR3996243	DHQP1301413	PRJNA288601	fimH30	C2	9	C2_9	CTX-M-15	1	Intact	1	2013		United States	North America	Human			5050586	276424	75	705179	50.76	4734
SRR2134681	0000-0051-1881	PRJNA278886	fimH30	C2	9	C2_9	CTX-M-15	1	Intact	1	2014	Boston	United States	North America	Human			5195292	276415	111	529996	50.78	4896
ERR2205908	467-16	PRJEB23663	fimH22	B	3	B_3		1	Intact	1	2012		Germany	Europe	Poultry			5251170	276413	64	631673	50.49	4898
SRR3050913	HICF114	PRJNA306133	fimH30	C2	9	C2_9		0	Intact	0	2010	Oxford	United Kingdom	Europe	Human			5230703	276381	77	709658	50.68	4944
DRR148311	TUM18723	PRJDB7087	fimH22	B	11	B_11		0	Intact	0	2017				Human			5169096	276369	118	417049	50.7	4842
ERR2204658	5976	PRJEB23420	fimH30	C1	6	C1_6		0	Intact	0		Rio de Janeiro	Brazil	South America				5204400	276367	93	400130	50.61	4915
ERR161325	2010078422	PRJEB2968	fimH22	B	7	B_7		0	Intact	0	2010		Spain	Europe	Human			5147878	276206	123	907315	50.59	4785
ERR434401	eo1170	PRJEB4681	fimH22	B	1	B_1		0	Intact	0								5126923	276206	79	434640	50.52	4828
SRR960873	BIDMC 20B	PRJNA202031	fimH30	C2	9	C2_9		0	Intact	0					Human			5265817	276205	97	656924	50.7	4974
SRR850800	BIDMC 20A	PRJNA202030	fimH30	C2	9	C2_9		0	Intact	0					Human			5264534	276205	97	656929	50.7	4972
SRR5642084	Escherichia coli_7	PRJNA388450	fimH30	C2	4	C2_4	CTX-M-15	1	Intact	1	2013	Houston	United States	North America	Human			5287530	225813	108	347324	50.66	5016
ERR1543468	UPEC	PRJEB12513	fimH30	C2	9	C2_9		0	Intact	0								5185927	276205	74	709601	50.66	4897
ERR1878182	48de9040-5557-11e6-9a3d-3c4a9275d6c8	PRJEB19918	fimH30	C2	9	C2_9	CTX-M-15	1	Intact	1								5183659	276205	138	709570	50.69	4870
ERR1878184	48ec72f0-5557-11e6-9a3d-3c4a9275d6c8	PRJEB19918	fimH30	C2	9	C2_9	CTX-M-15	1	Intact	1								5182835	276205	138	709593	50.69	4872
ERR1878178	48b8dfd0-5557-11e6-9a3d-3c4a9275d6c8	PRJEB19918	fimH30	C2	9	C2_9	CTX-M-15	1	Intact	1								5182185	276205	135	711200	50.68	4869
ERR1878179	48c1b970-5557-11e6-9a3d-3c4a9275d6c8	PRJEB19918	fimH30	C2	9	C2_9	CTX-M-15	1	Intact	1								5179132	276205	141	709617	50.68	4869
ERR1878460	61c78440-5557-11e6-9a3d-3c4a9275d6c8	PRJEB19918	fimH30	C2	9	C2_9	CTX-M-15	1	Intact	1								5179036	276205	144	709617	50.68	4862
ERR1878180	48c981a0-5557-11e6-9a3d-3c4a9275d6c8	PRJEB19918	fimH30	C2	9	C2_9	CTX-M-15	1	Intact	1								5178863	276205	141	709385	50.68	4867
ERR1878177	48b1b3e0-5557-11e6-9a3d-3c4a9275d6c8	PRJEB19918	fimH30	C2	9	C2_9	CTX-M-15	1	Intact	1								5178756	276205	139	711200	50.68	4860
DRR061486	HE-MDREc63	PRJDB4868	fimH35	A	11	A_11	CTX-M-15	1	Intact	1	2011		United States	North America	Human			5152889	276205	103	709656	50.81	4864
ERR264272	Escherichia coliVB 966629	PRJEB1252	fimH30	C2	9	C2_9	CTX-M-15	1	Intact	1	2010		Germany	Europe	Companion Animal			5146072	276205	95	617123	50.78	4818
ERR1015344	MSB1_8D-sc-2280337	PRJEB6891	fimH30	C1	6	C1_6		0	Intact	0								5140379	276205	66	440906	50.7	4836
SRR3050870	HICF39	PRJNA306133	fimH30	C2	9	C2_9		0	Intact	0	2009	Oxford	United Kingdom	Europe	Human			5133566	276205	58	622925	50.71	4840
ERR1543465	UPEC	PRJEB12513	fimH30	C2	9	C2_9		0	Intact	0								5132575	276205	63	709654	50.79	4810
ERR191712	MU034110L (2679)	PRJEB2974	fimH30	C1	6	C1_6		0	Intact	0	2011				Human			5103180	276205	142	619595	50.68	4792
ERR434825	eo1052	PRJEB4681	fimH30	C2	9	C2_9	CTX-M-15	1	Intact	1								5098615	276205	91	859663	50.75	4765
ERR434405	eo1640	PRJEB4681	fimH30	C2	9	C2_9	CTX-M-15	1	Intact	1								5085115	276205	89	709213	50.73	4761
ERR435131	eo1070	PRJEB4681	fimH30	C2	9	C2_9		0	Intact	0								5083834	276205	113	611167	50.83	4761
ERR1228225	EuSCAPE_IT363	PRJEB10018	fimH30	C2	9	C2_9		0	Intact	0								5070821	276205	71	709505	50.82	4751
ERR435228	eo1137	PRJEB4681	fimH30	C2	9	C2_9		0	Intact	0								5069736	276205	100	617165	50.73	4728
ERR775957	NHEC0110	PRJEB7657	fimH30	C1	6	C1_6		0	Intact	0								5057334	276205	95	618379	50.7	4722
ERR775927	NHEC0086	PRJEB7657	fimH30	C1	6	C1_6		0	Intact	0								5055121	276205	97	619589	50.7	4725
ERR435190	eo827	PRJEB4681	fimH30	C1	6	C1_6		0	Intact	0								5051772	276205	97	619645	50.81	4740
SRR3143571	3020	PRJNA295914	fimH30	C1	6	C1_6		0	Intact	0	2011		Germany	Europe	Human			5050690	276205	84	829289	50.75	4740
ERR486715	eo3484	PRJEB5065	fimH30	C2	9	C2_9		0	Intact	0								5045582	276205	87	618440	50.8	4722
DRR061457	HE-MDREc33	PRJDB4868	fimH30	C1	6	C1_6		0	Intact	0	2010		United States	North America	Human			5036787	276205	93	619572	50.8	4734
SRR3999059	Ecol_AZ166	PRJNA316786	fimH30	C1	6	C1_6		0	Intact	0	2013	Beijing	China	Asia	Human		M27PP2	5033866	276205	72	539789	50.8	4705
ERR264259	Escherichia coliEF1393	PRJEB1252	fimH30	C1	6	C1_6	CTX-M-14	1	Intact	1	2010		Germany	Europe	Human			4930806	276205	79	617233	50.7	4609
ERR1205060	EuSCAPE_FR053	PRJEB10018	fimH22	B	7	B_7		0	Intact	0								5264172	276203	95	806513	50.46	4954
ERR769164	2011-70-39-3	PRJEB8647	fimH22	B	7	B_7		0	Intact	0	2011		Denmark	Europe	Livestock			5216373	276203	74	678619	50.51	4895
ERR435539	eo1638	PRJEB4681	fimH22	B	7	B_7		0	Intact	0								5076261	276203	79	645312	50.54	4744
SRR3143557	1011	PRJNA295914	fimH22	B	7	B_7		0	Intact	0	2011		Germany	Europe	Human			5059415	276203	62	645306	50.54	4709
SRR3143572	3134	PRJNA295914	fimH30	C2	9	C2_9		0	Intact	0	2011		Germany	Europe	Human			5050091	276161	89	583511	50.85	4727
ERR434795	ECO0382	PRJEB4681	fimH326	B	7	B_7		0	Intact	0							M27PP2	5133864	276155	89	645930	50.5	4816
ERR277024	104	PRJEB1963	fimH22	B	7	B_7		0	Intact	0							M27PP2	5032876	276145	71	611834	50.61	4671
ERR439717	eo579	PRJEB4681	fimH30	C2	9	C2_9	CTX-M-15	1	Intact	1								5100892	276121	114	645139	50.81	4783
ERR439601	ECO0296	PRJEB4681	fimH30	C1	6	C1_6		0	Intact	0								5021236	276121	95	450350	50.75	4713
ERR434554	ECO0258	PRJEB4681	fimH22	B	7	B_7		0	Intact	0								5057382	276033	80	637164	50.51	4722
ERR2719220		PRJEB20357	fimH30	C1	6	C1_6		0	Intact	0								5088184	275942	68	718894	50.82	4820
ERR2719122		PRJEB20357	fimH22	B	7	B_7		0	Intact	0								5162746	275721	69	712221	50.54	4852
SRR6703050	pb19	PRJNA433633	fimH30	C1	6	C1_6		0	Intact	0	2011		Canada	North America	Human			5072261	275717	79	543585	50.76	4742
ERR1946857	d82e6100-6f4a-11e6-a83e-3c4a9275d6c8	PRJEB17615	fimH30	C2	9	C2_9	CTX-M-15	1	Intact	1								5084277	275710	78	623003	50.74	4772
SRR784654	HVH 205 (4-3094677)	PRJNA186232	fimH30	C1	6	C1_6		0	Intact	0	2003		Denmark	Europe	Human			5275525	275638	122	447870	50.65	5003
ERR474051	eo1154	PRJEB5065	fimH30	C2	9	C2_9	CTX-M-15	1	Intact	1								5159228	275638	116	650287	50.79	4858
SRR933379	H061	PRJNA211153	fimH22	B	1	B_1		0	Intact	0	2011	Seattle	United States	North America	Human			5054503	275474	89	447982	50.68	4746
SRR6703049	pb18	PRJNA433633	fimH30	C1	6	C1_6		0	Intact	0	2011		Canada	North America	Human			5102515	275459	97	528011	50.76	4808
ERR1618138	SCP08-47-2	PRJEB15226	fimH30	C2	9	C2_9		1	Intact	1			Netherlands	Europe	Human			5259531	275241	111	709558	50.76	4968
SRR7534316	UMB0906	PRJNA316969	fimH30	C1	6	C1_6		0	Intact	0		Maywood	United States	North America	Human			5139114	275029	74	469135	50.79	4836
DRR051042	Ec 24	PRJDB4303	fimH30	C1	6	C1_6	CTX-M-27	1	Intact	1	2008		Canada	North America	Human	M27PP1	M27PP2	5036107	183448	100	596345	50.74	4667
ERR434508	eo1858	PRJEB4681	fimH30	C2	9	C2_9	CTX-M-15	1	Intact	1								5152560	273873	137	532815	50.7	4855
ERR972158	VREC0160	PRJEB8768	fimH94	B	8	B_8		0	Intact	0								5052795	273764	104	389050	50.79	4773
DRR092885	BRG21	PRJDB4303	fimH338	B	1	B_1		0	Intact	0	2014	Osaka	Japan	Asia	Human			5101230	273472	106	378930	50.69	4802
ERR1617957	SCK62-80	PRJEB15226	fimH41	A	2	A_2	CTX-M-15	1	Intact	1			Netherlands	Europe	Human			5032937	272913	89	421383	50.78	4706
DRR092888	BRG137	PRJDB4303	fimH54	B	11	B_11		0	Intact	0	2014		Japan	Asia	Human			5074015	272709	95	711227	50.77	4748
SRR1220791	AZ-TG73391	PRJNA230968	fimH22	B	3	B_3		0	Intact	0	2013		United States	North America	Food			5280354	272674	113	795419	50.53	4965
SRR7469899	Chickens	PRJNA479542	fimH22	B	3	B_3		0	Intact	0	2010		Australia	Oceania	Poultry			5083235	272592	79	610258	50.55	4776
ERR1971369	4UZS973Q	PRJEB20792	fimH30	C2	9	C2_9	CTX-M-15	1	Intact	1								5265493	272196	88	709597	50.75	4985
ERR1023708	MSB1_3A-sc-2280387	PRJEB6891	fimH30	C2	9	C2_9		0	Intact	0								5217325	272003	86	685275	50.67	4946
ERR1215622	MSB1_3C-sc-2280310	PRJEB6891	fimH30	C2	9	C2_9		0	Intact	0								5176083	272003	88	559267	50.74	4893
ERR161277	S114	PRJEB2968	fimH22	B	1	B_1		0	Intact	0	2011		Australia	Oceania	Human			5035777	271733	75	379657	50.66	4718
ERR2719089		PRJEB20357	fimH41	A	2	A_2		0	Intact	0								5219297	271689	139	556705	50.74	4913
ERR1195602	2585	PRJEB8084	fimH30	C2	9	C2_9	CTX-M-15	0	Intact	0	2015		Germany	Europe				5231359	271568	113	823480	50.77	4929
ERR1035688	IHIT23161-sc-2292687	PRJEB1252	fimH22	B	3	B_3		0	Intact	0								5294908	271464	90	718143	50.35	4954
SRR3051044	HICF543	PRJNA306133	fimH30	C1	6	C1_6		0	Intact	0								5020832	271390	63	622873	50.78	4709
ERR2719132		PRJEB20357	fimH41	A	2	A_2		0	Intact	0								4958610	271319	88	636755	50.74	4600
SRR3143605	E4	PRJNA295914	fimH30	C1	6	C1_6	CTX-M-14	1	Intact	1	2011		China	Asia	Human			5099689	271050	163	538699	50.75	4812
SRR5943568	ECPUTH09	PRJNA389557	fimH41	A	2	A_2	CTX-M-27	1	Intact	1	2016	Bangkok	Thailand	Asia	Human			5018573	270832	128	636522	50.72	4718
ERR1971568	IJ0OFPEP	PRJEB20792	fimH41	A	2	A_2	CTX-M-27	1	Intact	1								5107452	269767	96	527475	50.61	4775
SRR5642058	Escherichia coli_24	PRJNA388450	fimH41	A	2	A_2		0	Intact	0	2013	Houston	United States	North America	Human			5223498	269713	93	634275	50.62	4926
ERR1035668	33164-sc-2292665	PRJEB1252	fimH41	A	2	A_2	CTX-M-14/15	2	Intact	2								5220690	269713	106	636769	50.68	4919
ERR1609418	17894930-fa7c-11e5-aecb-3c4a9275d6c8	PRJEB12887	fimH41	A	2	A_2		0	Intact	0								5133599	269713	97	601490	50.68	4824
ERR1218628	PB409	PRJEB11403	fimH41	A	2	A_2	CTX-M-27	1	Intact	1								5121034	269713	87	484460	50.57	4760
ERR1218557	PB390	PRJEB11403	fimH41	A	2	A_2	CTX-M-27	1	Intact	1								5119330	269713	89	484461	50.57	4761
ERR1218624	PB382	PRJEB11403	fimH41	A	2	A_2	CTX-M-27	1	Intact	1								5108188	269713	92	484461	50.6	4756
ERR1035670	33166-sc-2292667	PRJEB1252	fimH41	A	2	A_2	CTX-M-27	1	Intact	1								5094981	269713	78	450962	50.73	4759
ERR1035667	33163-sc-2292664	PRJEB1252	fimH41	A	2	A_2	CTX-M-14	1	Intact	1								5079361	269713	93	439699	50.65	4699
DRR061435	HE-MDREc06	PRJDB4868	fimH41	A	2	A_2		0	Intact	0	2014		United States	North America	Human			5055861	269713	143	634387	50.7	4731
SRR3050989	HICF223	PRJNA306133	fimH41	A	2	A_2		0	Intact	0	2011	Oxford	United Kingdom	Europe	Human			5032878	269713	84	636955	50.74	4691
ERR1790946	e665d430-fa7c-11e5-bdd4-3c4a9275d6c8	PRJEB12887	fimH41	A	2	A_2	CTX-M-14	1	Intact	1								5010586	269713	87	417410	50.71	4632
ERR1543388	UPEC	PRJEB12513	fimH41	A	2	A_2		0	Intact	0								4985812	269713	75	636955	50.75	4659
ERR435473	eo3317	PRJEB4681	fimH41	A	2	A_2		0	Intact	0								4979559	269713	103	602377	50.72	4677
ERR434450	eo3006	PRJEB4681	fimH41	A	2	A_2		0	Intact	0								4973285	269713	89	604079	50.69	4671
ERR1543517	UPEC	PRJEB12513	fimH41	A	2	A_2		0	Intact	0								4963511	269713	64	634387	50.74	4628
ERR1374949	EuSCAPE_SC017	PRJEB10018	fimH220	A	2	A_2		0	Intact	0								4905895	269713	79	452014	50.71	4558
ERR439558	eo570	PRJEB4681	fimH41	A	2	A_2		0	Intact	0								4828214	269713	76	664062	50.83	4457
DRR092867	KUN4343	PRJDB4303	fimH30	C1	6	C1_6	CTX-M-14	1	Intact	1	2008	Kyoto	Japan	Asia	Human			5105193	269553	122	614458	50.86	4817
ERR161295	S132	PRJEB2968	fimH30	C2	9	C2_9	CTX-M-15	1	Intact	1	2005		Canada	North America	Human			5115212	269526	113	645122	50.81	4790
DRR148300	TUM18712	PRJDB7087	fimH22	B	11	B_11		0	Intact	0	2017				Human			5230787	269471	134	532433	50.69	4926
ERR1015393	MSB2_2A-sc-2280430	PRJEB6891	fimH41	A	2	A_2		0	Intact	0								5119570	269433	84	636955	50.65	4790
ERR1035657	33153-sc-2292654	PRJEB1252	fimH30	C1	6	C1_6	CTX-M-15	1	Intact	1								5083184	269277	97	635863	50.8	4768
SRR4065706	DHQP1500357	PRJNA288601	fimH30	C2	9	C2_9		0	Intact	0	2014		United States	North America	Human			5169113	268869	71	709653	50.76	4868
ERR161243	S22	PRJEB2968	fimH22	B	1	B_1		0	Intact	0	2009		United Kingdom	Europe	Human			5065188	268100	91	553350	50.58	4750
SRR3050874	HICF44	PRJNA306133	fimH30	C1	6	C1_6		0	Intact	0	2009	Oxford	United Kingdom	Europe	Human			5263707	267979	93	619600	50.66	4990
SRR3824750	CU790	PRJNA327820	fimH30	C1	6	C1_6		0	Intact	0	2008				Companion Animal			5130731	267974	72	469135	50.79	4823
SRR3824748	CU797	PRJNA327820	fimH30	C1	6	C1_6		0	Intact	0	2008				Companion Animal			5120195	267974	73	469135	50.79	4814
ERR1946834	d13a49e0-6f4a-11e6-a83e-3c4a9275d6c8	PRJEB17615	fimH30	C0	11	C0_11	CTX-M-15	1	Intact	1								5313742	267561	127	464510	50.69	5035
ERR264288	Escherichia coliIMT26368	PRJEB1252	fimH22	B	7	B_7		0	Intact	0	2011		Germany	Europe	Livestock			5052566	267384	55	647282	50.53	4693
DRR148348	TUM18760	PRJDB7087	fimH30	C1	6	C1_6		0	Intact	0	2017				Human			5014642	266505	90	506533	50.78	4695
ERR1617837	SCK02-44	PRJEB15226	fimH41	A	2	A_2		1	Intact	1			Netherlands	Europe	Human			5077790	266301	149	818563	50.79	4789
SRR5901125	0000-0068-9276	PRJNA278886	fimH30	C2	4	C2_4	CTX-M-15	1	Intact	1	2017	Boston	United States	North America	Human			5314195	222183	94	400135	50.64	5095
ERR2719204		PRJEB20357	fimH30	C1	6	C1_6		0	Intact	0								5212433	265377	125	536550	50.73	4922
ERR2232715	99	PRJEB23208	fimH30	C1	6	C1_6	CTX-M-15	1	Intact	1	2016		Germany	Europe	Human			5048970	264759	73	615804	50.77	4755
ERR1618244	SCP14-09	PRJEB15226	fimH30	C2	9	C2_9	CTX-M-15	1	Intact	1			Netherlands	Europe	Human			5278582	264618	104	711228	50.62	5036
ERR2060079	20151476	PRJEB21997	fimH30	C1	6	C1_6	CTX-M-27	1	Intact	1			Vietnam	Asia	Human			5144799	264365	83	620742	50.72	4853
ERR1609461	251d8b10-fa7c-11e5-aecb-3c4a9275d6c8	PRJEB12887	fimH30	C1	6	C1_6	CTX-M-27	1	Intact	1								5140006	264365	76	623018	50.72	4850
ERR1789871	84a39570-fa7c-11e5-b612-3c4a9275d6c8	PRJEB12887	fimH30	C1	6	C1_6	CTX-M-27	1	Intact	1								5138615	264365	81	622983	50.72	4841
ERR1718953	SAMPLE_WTCHG_320308_275190	PRJEB17631	fimH30	C2	9	C2_9	CTX-M-15	1	Intact	1								5160255	263842	74	620732	50.7	4857
ERR1937145	44a796d0-a286-11e6-8d8d-3c4a9275d6c8	PRJEB15430	fimH41	A	2	A_2	CTX-M-14	1	Intact	1								5089802	263790	105	639467	50.77	4777
ERR161299	S6	PRJEB2968	fimH22	B	1	B_1		0	Intact	0	2007		United Kingdom	Europe	Human			5197849	263660	88	468281	50.63	4892
ERR2138228	2f2f1ee0-535d-11e6-9a3d-3c4a9275d6c8	PRJEB21499	fimH22	B	1	B_1		0	Intact	0								5164767	263600	70	359821	50.65	4834
ERR2138224	2eff0e30-535d-11e6-9a3d-3c4a9275d6c8	PRJEB21499	fimH22	B	1	B_1		0	Intact	0								5147762	263600	70	359831	50.65	4821
ERR2138227	2f213c30-535d-11e6-9a3d-3c4a9275d6c8	PRJEB21499	fimH22	B	1	B_1		0	Intact	0								5147695	263600	70	359806	50.65	4819
ERR2138226	2f15ca80-535d-11e6-9a3d-3c4a9275d6c8	PRJEB21499	fimH22	B	1	B_1		0	Intact	0								5146226	263600	74	359841	50.65	4816
ERR2138225	2f0b9150-535d-11e6-9a3d-3c4a9275d6c8	PRJEB21499	fimH22	B	1	B_1		0	Intact	0								5125175	263600	69	359841	50.67	4800
DRR148141	TUM18553	PRJDB7087	fimH30	C1	6	C1_6	CTX-M-27	1	Intact	1	2016				Human			5084489	263477	103	415256	50.8	4774
ERR434352	eo2011	PRJEB4681	fimH22	B	7	B_7		0	Intact	0								5210408	263374	96	640447	50.54	4899
ERR435207	ECO0419	PRJEB4681	fimH22	B	7	B_7		0	Intact	0							M27PP2	5055776	263374	82	608775	50.63	4697
ERR434702	eo1229	PRJEB4681	fimH22	B	7	B_7		0	Intact	0								5038370	263374	87	637115	50.63	4695
ERR1971122	N7843	PRJEB20779	fimH22	B	7	B_7		0	Intact	0								5366716	263342	110	413580	50.38	5046
SRR3143570	3019	PRJNA295914	fimH22	B	7	B_7		0	Intact	0	2011		Germany	Europe	Human			5159757	263256	68	645311	50.56	4860
ERR264278	Escherichia coliIMT 194/07	PRJEB1252	fimH22	B	7	B_7		0	Intact	0	2007		Germany	Europe	Poultry			5082447	263037	111	610146	50.62	4717
ERR2747896		PRJEB20357	fimH41	A	2	A_2	CTX-M-15	1	Intact	1								4898409	262509	94	496064	50.72	4549
ERR2747890		PRJEB20357	fimH41	A	2	A_2	CTX-M-15	1	Intact	1								4897787	262509	93	496064	50.72	4550
ERR1543535	UPEC	PRJEB12513	fimH30	C1	10	C1_10		0	Intact	0								5248161	261890	90	709609	50.69	4944
ERR1971518	EVF94ZJS	PRJEB20792	fimH35	A	11	A_11	CTX-M-15	1	Intact	1								5072373	261775	84	709540	50.79	4775
ERR1971477	CDYOEI4T	PRJEB20792	fimH30	C1	6	C1_6		0	Intact	0								5095420	261708	100	611001	50.69	4825
ERR264255	Escherichia coliVB 956886	PRJEB1252	fimH377	B	7	B_7		0	Intact	0	2010		Italy	Europe	Companion Animal			5135053	261052	94	583032	50.51	4796
ERR264246	Escherichia coliVM/17/09	PRJEB1252	fimH41	A	2	A_2	CTX-M-14	1	Intact	1	2009		Germany	Europe	Companion Animal			4675706	261049	74	664062	50.78	4301
ERR1852700	8603d050-7fd4-11e6-b8fe-3c4a9275d6c8	PRJEB15430	fimH41	A	2	A_2	CTX-M-14	1	Intact	1								4951200	261005	85	656635	50.63	4586
ERR1852669	7d6341b0-7fd4-11e6-b8fe-3c4a9275d6c8	PRJEB15430	fimH41	A	2	A_2	CTX-M-27	2	Intact	2								4901881	261005	88	534216	50.69	4541
ERR264267	Escherichia coliVB 951719	PRJEB1252	fimH41	A	2	A_2	CTX-M-14	1	Intact	1	2010		Germany	Europe	Companion Animal			4762682	261005	88	674340	50.71	4364
ERR1415510	EuSCAPE_FI017	PRJEB10018	fimH30	C2	9	C2_9	CTX-M-15	1	Intact	1								4991722	260974	81	641103	50.77	4650
SRR3051043	HICF540	PRJNA306133	fimH30	C1	6	C1_6		0	Intact	0								5240155	260730	148	711231	50.8	4975
ERR712633	942	PRJEB8084	fimH30	C1	6	C1_6	CTX-M-27	1	Intact	1	2014		Germany	Europe	Human	M27PP1		4986702	260673	78	676476	50.73	4643
ERR1656135	1	PRJEB15503	fimH22	B	3	B_3		1	Intact	1								5303005	259973	72	731182	50.49	4985
ERR435350	eo1422	PRJEB4681	fimH30	C2	9	C2_9	CTX-M-15	0	Intact	0								5075575	259951	100	511940	50.79	4733
ERR1622327	5912a130-fa7c-11e5-bdd4-3c4a9275d6c8	PRJEB12887	fimH30	C1	6	C1_6	CTX-M-27	1	Intact	1						M27PP1		5136289	259251	91	854614	50.76	4838
ERR1622326	586f3540-fa7c-11e5-bdd4-3c4a9275d6c8	PRJEB12887	fimH30	C1	6	C1_6	CTX-M-27	1	Intact	1						M27PP1		5117294	259251	88	1199653	50.77	4818
ERR2060115	20160155	PRJEB21997	fimH30	C1	6	C1_6	CTX-M-27	1	Intact	1			Vietnam	Asia	Human	M27PP1		5094202	259251	92	854552	50.79	4808
ERR1622328	598e87f0-fa7c-11e5-bdd4-3c4a9275d6c8	PRJEB12887	fimH30	C1	6	C1_6	CTX-M-27	1	Intact	1						M27PP1		5086746	259251	96	825147	50.79	4801
ERR712690	1016	PRJEB8084	fimH30	C1	6	C1_6	CTX-M-27	1	Intact	1	2014		Germany	Europe	Human	M27PP1		5160500	259240	89	586818	50.78	4837
ERR1946786	cf803dd0-6f4a-11e6-a83e-3c4a9275d6c8	PRJEB17615	fimH30	C1	6	C1_6	CTX-M-27	1	Intact	1						M27PP1		5110291	259234	82	622982	50.75	4800
ERR1790383	d5342040-fa7c-11e5-ae86-3c4a9275d6c8	PRJEB12887	fimH30	C1	6	C1_6	CTX-M-27	1	Intact	1						M27PP1		5064384	259178	79	692378	50.64	4741
ERR1790384	d57c9af0-fa7c-11e5-ae86-3c4a9275d6c8	PRJEB12887	fimH30	C1	6	C1_6	CTX-M-27	1	Intact	1						M27PP1		5059645	259178	79	692378	50.64	4729
ERR1681685	44f5db40-fa7c-11e5-b358-3c4a9275d6c8	PRJEB12887	fimH30	C1	6	C1_6		0	Intact	0						M27PP1		5053443	259178	72	692734	50.76	4722
ERR1622423	2afd4c00-fa7c-11e5-b5da-3c4a9275d6c8	PRJEB12887	fimH30	C1	6	C1_6	CTX-M-27	1	Intact	1						M27PP1		5055730	259176	76	692379	50.73	4731
DRR051008	KUN5781	PRJDB4303	fimH30	C1	6	C1_6	CTX-M-27	1	Intact	1	2009	Kyoto	Japan	Asia	NA	M27PP1	M27PP2	5015761	92745	125	307276	50.83	4661
SRR5666528	DHQP1600778	PRJNA288601	fimH30	C2	9	C2_9	CTX-M-15	1	Intact	1	2015		United States	North America	Human			5198277	259117	97	515255	50.69	4887
DRR033929	N1471	PRJDB3868	fimH30	C1	6	C1_6	CTX-M-27	1	Intact	1	2014		Nepal	Asia	Human	M27PP1	M27PP2	5012629	173576	76	387988	50.77	4661
SRR4245482	0000-0057-1735	PRJNA278886	fimH30	C2	4	C2_4	CTX-M-15	1	Intact	1	2016	Boston	United States	North America	Human			5304914	222183	97	461020	50.64	5056
SRR4065649	DHQP1500314	PRJNA288601	fimH41	A	2	A_2		0	Intact	0	2014		United States	North America	Human			4926851	258685	77	669936	50.82	4632
ERR1512462	ecoli[ST-131]	PRJEB14641	fimH22	B	3	B_3		1	Intact	1	2015		Denmark	Europe	Poultry			5204237	258002	105	531829	50.57	4886
ERR439581	eo1512	PRJEB4681	fimH41	A	2	A_2		0	Intact	0								4687637	257166	61	443437	50.69	4315
DRR092884	KT43	PRJDB4303	fimH89	A	2	A_2	CTX-M-14	2	Intact	2	2012		Japan	Asia	Human			4999003	256755	94	865154	50.71	4633
ERR1618321	SCP17-80	PRJEB15226	fimH41	A	2	A_2	CTX-M-15	1	Intact	1			Netherlands	Europe	Human			5080007	255737	93	553271	50.7	4749
SRR3345828	0000-0057-7659	PRJNA278886	fimH22	B	3	B_3		1	Intact	1	2014				Human			4971799	255254	53	658002	50.51	4638
ERR2747895		PRJEB20357	fimH41	A	2	A_2	CTX-M-15	1	Intact	1								4900047	255111	97	496064	50.72	4550
ERR2747887		PRJEB20357	fimH41	A	2	A_2	CTX-M-15	1	Intact	1								4899866	255111	96	496064	50.72	4549
ERR2747892		PRJEB20357	fimH41	A	2	A_2	CTX-M-15	1	Intact	1								4899154	255111	95	496063	50.72	4547
ERR2747891		PRJEB20357	fimH41	A	2	A_2	CTX-M-15	1	Intact	1								4894725	255111	92	496064	50.71	4550
ERR2747894		PRJEB20357	fimH41	A	2	A_2	CTX-M-15	1	Intact	1								4880463	255111	93	499187	50.69	4533
ERR2747893		PRJEB20357	fimH41	A	2	A_2	CTX-M-15	1	Intact	1								4872201	255111	86	496064	50.72	4519
ERR1790381	d4a68640-fa7c-11e5-ae86-3c4a9275d6c8	PRJEB12887	fimH41	A	2	A_2		0	Intact	0								5032256	254753	125	638304	50.74	4697
ERR1790380	d4569180-fa7c-11e5-ae86-3c4a9275d6c8	PRJEB12887	fimH41	A	2	A_2		0	Intact	0								5025121	254753	132	638118	50.73	4680
ERR1622495	2c5dc660-fa7c-11e5-850b-3c4a9275d6c8	PRJEB12887	fimH41	A	2	A_2		0	Intact	0								5005810	254753	91	638304	50.75	4664
SRR3168634	0000-0056-2160	PRJNA278886	fimH30	C2	4	C2_4	CTX-M-15	1	Intact	1	2015	Boston	United States	North America	Human			5192350	221963	90	346758	50.69	4906
DRR148165	TUM18577	PRJDB7087	fimH30	C2	9	C2_9	CTX-M-14	1	Intact	1	2017				Human			5136659	253681	137	488787	50.79	4871
ERR264240	Escherichia coliVM/10/74	PRJEB1252	fimH30	C2	9	C2_9	CTX-M-15	2	Intact	2	2008		Denmark	Europe	Companion Animal			5173757	253223	124	649849	50.79	4862
ERR1841091	AM_LREC-22	PRJEB19190	fimH22	B	3	B_3		0	Intact	0	2009		Spain	Europe	Human			5045745	253208	84	426543	50.56	4701
ERR1543480	UPEC	PRJEB12513	fimH41	A	2	A_2		0	Intact	0								4943275	252713	81	638924	50.79	4597
ERR1971312	21BRB3V1	PRJEB20792	fimH30	C2	9	C2_9	CTX-M-15	1	Intact	1								5244296	252660	83	756341	50.7	4980
ERR1971354	3MIH68LT	PRJEB20792	fimH30	C2	9	C2_9	CTX-M-15	1	Intact	1								5196003	252659	79	644395	50.78	4917
ERR1971550	HW7AHEN8	PRJEB20792	fimH30	C2	9	C2_9	CTX-M-15	1	Intact	1								5156178	251075	85	988760	50.74	4851
ERR712526	464	PRJEB8084	fimH22	B	3	B_3		1	Intact	1	2013		Germany	Europe	Human			5252980	250822	90	730278	50.5	4889
ERR1035658	33154-sc-2292655	PRJEB1252	fimH41	A	2	A_2	CTX-M-14	1	Intact	1								4964721	250695	95	494858	50.66	4564
SRR958257	HVH 139 (4-3192644)	PRJNA186168	fimH22	B	1	B_1		0	Intact	0	2004		Denmark	Europe	Human			5149634	250574	99	542497	50.68	4859
ERR1841130	AM_LREC-84	PRJEB19190	fimH22	B	3	B_3		0	Intact	0	2008		Spain	Europe	Human			5077736	249596	80	631922	50.61	4735
ERR1946756	ce633510-6f4a-11e6-a83e-3c4a9275d6c8	PRJEB17615	fimH30	C0	11	C0_11	CTX-M-27	1	Intact	1								5257653	249317	92	710653	50.7	4978
ERR1946849	d1dd67b0-6f4a-11e6-a83e-3c4a9275d6c8	PRJEB17615	fimH30	C0	11	C0_11	CTX-M-15	1	Intact	1								5252146	249317	85	552477	50.7	4969
ERR2747889		PRJEB20357	fimH41	A	2	A_2	CTX-M-15	1	Intact	1								4889010	249180	96	452012	50.72	4540
ERR1841077	AM_LREC-6	PRJEB19190	fimH326	B	7	B_7		0	Intact	0	1998		Spain	Europe	Human			4927446	249137	63	451949	50.61	4596
SRR5642059	Escherichia coli_21	PRJNA388450	fimH41	A	2	A_2		0	Intact	0	2013	Houston	United States	North America	Human			5132032	249135	93	636955	50.75	4797
ERR1618229	SCP13-44	PRJEB15226	fimH41	A	2	A_2		1	Intact	1			Netherlands	Europe	Human			5116081	249135	118	909005	50.72	4803
ERR1618273	SCP15-35	PRJEB15226	fimH41	A	2	A_2		0	Intact	0			Netherlands	Europe	Human			5113782	249135	115	909004	50.7	4809
ERR474200	eo2240	PRJEB5065	fimH30	C2	9	C2_9	CTX-M-15	1	Intact	1								5142282	249109	97	488832	50.76	4833
SRR3050985	HICF218	PRJNA306133	fimH30	C2	10	C2_10	CTX-M-15	1	Intact	1	2011	Oxford	United Kingdom	Europe	Human			5186670	249087	92	622980	50.79	4893
ERR2204570	4006	PRJEB23420	fimH41	A	2	A_2		0	Intact	0		Rio de Janeiro	Brazil	South America				4981455	249019	79	454380	50.72	4643
ERR1035672	33168-sc-2292669	PRJEB1252	fimH41	A	2	A_2		1	Intact	1								5117385	249013	109	636955	50.75	4790
ERR1228316	EuSCAPE_ES018	PRJEB10018	fimH41	A	2	A_2		0	Intact	0								5015532	248909	139	464401	50.71	4678
ERR2238076	SAMPLE_WTCHG_447699_276158	PRJEB21277	fimH41	A	2	A_2		0	Intact	0								5189168	248897	94	636886	50.69	4903
ERR1878185	48f377d0-5557-11e6-9a3d-3c4a9275d6c8	PRJEB19918	fimH30	C2	9	C2_9	CTX-M-15	1	Intact	1								5175534	248891	147	709570	50.68	4859
ERR1035690	IHIT23174-sc-2292689	PRJEB1252	fimH22	B	3	B_3		0	Intact	0								5147270	248582	96	520179	50.54	4818
ERR1971493	DCHGIDM3	PRJEB20792	fimH41	A	2	A_2	CTX-M-27	1	Intact	1								5153935	248413	81	528053	50.63	4815
ERR1622294	204e9de0-fa7c-11e5-b5da-3c4a9275d6c8	PRJEB12887	fimH41	A	2	A_2	CTX-M-27	1	Intact	1								5045527	248413	79	664062	50.72	4686
SRR2970634	uk_P34091	PRJNA297860	fimH30	C2	9	C2_9	CTX-M-15	1	Intact	1	2005		United Kingdom	Europe	Human			5202234	248318	109	611123	50.75	4904
ERR1790943	e49cacf0-fa7c-11e5-bdd4-3c4a9275d6c8	PRJEB12887	fimH41	A	2	A_2	CTX-M-14	1	Intact	1								5010120	248297	88	402348	50.71	4628
ERR435413	eo565	PRJEB4681	fimH30	C1	6	C1_6		0	Intact	0								5130592	248070	124	619744	50.82	4826
ERR1195477	1390	PRJEB8084	fimH148	B	7	B_7		0	Intact	0	2014		Germany	Europe				5156102	247757	91	505328	50.63	4835
ERR1841117	AM_LREC-57	PRJEB19190	fimH22	B	7	B_7		0	Intact	0	2010		Spain	Europe	Livestock			4983604	247273	53	637169	50.64	4636
SRR933435	SaT040	PRJNA211153	fimH22	B	1	B_1		0	Intact	0	2007		United States	North America	Human			4993203	247017	71	436549	50.6	4672
ERR1035694	IHIT27862-sc-2292693	PRJEB1252	fimH22	B	3	B_3		0	Intact	0							M27PP2	5113804	246733	73	711553	50.54	4784
DRR033884	N0291-1	PRJDB3868	fimH30	C0	11	C0_11	CTX-M-15	1	Intact	1	2014		Nepal	Asia	Human			5259472	246719	93	824118	50.75	4992
DRR033885	N0291-2	PRJDB3868	fimH30	C0	11	C0_11	CTX-M-15	1	Intact	1	2014		Nepal	Asia	Human			5188708	246719	88	711430	50.81	4930
SRR5649634	NC_STEC180	PRJNA293225	fimH22	B	7	B_7		0	Intact	0	2015		United States	North America	Poultry			5234734	246541	61	405030	50.41	4884
DRR092865	ONEC31	PRJDB4303	fimH41	A	2	A_2	CTX-M-14	1	Intact	1	2007		Japan	Asia	Human			4903287	246504	100	576684	50.73	4532
SRR6164086	0000-0063-4601	PRJNA278886	fimH30	C2	4	C2_4	CTX-M-15	1	Intact	1	2016	Boston	United States	North America	Human			5285018	210485	113	348835	50.66	5040
ERR1619172	SCP17-26	PRJEB15226	fimH41	A	2	A_2	CTX-M-14	1	Intact	1			Netherlands	Europe	Human			4988895	246164	99	501893	50.71	4662
ERR1971120	N7579	PRJEB20779	fimH22	B	3	B_3		1	Intact	1								5504149	246150	101	538907	50.28	5180
ERR2719191		PRJEB20357	fimH41	A	2	A_2		0	Intact	0								4929887	246070	90	517596	50.72	4564
ERR2719034		PRJEB20357	fimH41	A	2	A_2		0	Intact	0								5024717	246067	98	630118	50.74	4691
ERR1790949	e7a3d270-fa7c-11e5-bdd4-3c4a9275d6c8	PRJEB12887	fimH41	A	2	A_2	CTX-M-14	1	Intact	1								5010140	246067	93	496424	50.71	4627
ERR434377	ECO0414	PRJEB4681	fimH41	A	2	A_2		0	Intact	0								4929244	246051	95	664101	50.72	4553
ERR998808	VRES0226	PRJEB8770	fimH41	A	2	A_2	CTX-M-15	1	Intact	1								5273120	246049	125	589841	50.46	4971
ERR2138736	7ee639a0-535d-11e6-9a3d-3c4a9275d6c8	PRJEB21499	fimH41	A	2	A_2		0	Intact	0								4957873	246048	109	700093	50.71	4624
ERR439629	ECO0018	PRJEB4681	fimH41	A	2	A_2		0	Intact	0								4953314	246047	90	581443	50.73	4618
SRR639961	KTE162	PRJNA165011	fimH41	A	2	A_2		0	Intact	0	2010		Denmark	Europe	Human			4902185	246047	100	604076	50.76	4566
SRR7439134	PNUSAE014884	PRJNA218110	fimH41	A	2	A_2		0	Intact	0			United States	North America				5020250	246033	107	905762	50.74	4670
ERR1790948	e7237ee0-fa7c-11e5-bdd4-3c4a9275d6c8	PRJEB12887	fimH41	A	2	A_2	CTX-M-14	1	Intact	1								5006859	246033	92	402348	50.71	4622
ERR1543448	UPEC	PRJEB12513	fimH41	A	2	A_2		0	Intact	0								4964847	246033	89	460971	50.77	4611
ERR1618115	SCP07-24	PRJEB15226	fimH41	A	2	A_2	CTX-M-15	1	Intact	1			Netherlands	Europe	Human			5221801	246032	131	636956	50.65	4937
SRR5642061	Escherichia coli_27	PRJNA388450	fimH41	A	2	A_2		0	Intact	0	2013	Houston	United States	North America	Human			5190500	246032	84	636955	50.65	4880
ERR1971551	HWRUVMRA	PRJEB20792	fimH41	A	2	A_2		1	Intact	1								5187138	246032	112	494388	50.73	4860
ERR1791083	f91f3990-fa7c-11e5-b358-3c4a9275d6c8	PRJEB12887	fimH41	A	2	A_2		0	Intact	0								5161057	246032	112	647367	50.67	4847
ERR1617963	SCK63-13	PRJEB15226	fimH41	A	2	A_2		1	Intact	1			Netherlands	Europe	Human			5109461	246032	121	846637	50.72	4803
ERR1035629	33125-sc-2292626	PRJEB1252	fimH41	A	2	A_2	CTX-M-14	1	Intact	1								5098481	246032	98	385032	50.75	4739
ERR1822282	50172ff0-7fd4-11e6-b8fe-3c4a9275d6c8	PRJEB15430	fimH41	A	2	A_2		1	Intact	1								5081013	246032	160	626333	50.7	4763
ERR1822451	65e2b750-7fd4-11e6-b8fe-3c4a9275d6c8	PRJEB15430	fimH41	A	2	A_2	CTX-M-27	1	Intact	1								5054987	246032	111	654808	50.62	4698
ERR2060092	20160096	PRJEB21997	fimH41	A	2	A_2	CTX-M-27	1	Intact	1			Vietnam	Asia	Human			5038784	246032	97	664062	50.7	4676
ERR1618067	SCP04-20	PRJEB15226	fimH41	A	2	A_2	CTX-M-15	1	Intact	1			Netherlands	Europe	Human			5020370	246032	81	490110	50.75	4682
SRR5901126	0000-0068-9273	PRJNA278886	fimH41	A	2	A_2	CTX-M-15	3	Intact	3	2017	Boston	United States	North America	Human			4999920	246032	86	584897	50.74	4664
DRR148233	TUM18645	PRJDB7087	fimH41	A	2	A_2		0	Intact	0	2016				Human			4989274	246032	100	517260	50.75	4657
ERR1949133	NILS 44	PRJEB20550	fimH41	A	2	A_2		0	Intact	0								4973285	246032	100	611657	50.65	4627
ERR2137881	ff46de70-535c-11e6-9a3d-3c4a9275d6c8	PRJEB21499	fimH41	A	2	A_2		0	Intact	0								4946457	246032	82	636691	50.71	4575
ERR1543393	UPEC	PRJEB12513	fimH41	A	2	A_2		0	Intact	0								4937342	246032	82	510762	50.75	4569
ERR1543387	UPEC	PRJEB12513	fimH41	A	2	A_2		0	Intact	0								4937303	246032	82	510762	50.75	4570
ERR1971549	HVHOHO1R	PRJEB20792	fimH41	A	2	A_2		0	Intact	0								4929889	246032	90	897033	50.7	4559
ERR1971619	M289AOZL	PRJEB20792	fimH41	A	2	A_2		0	Intact	0								5078816	246030	56	445541	50.22	4835
ERR1971626	MWYLETWU	PRJEB20792	fimH41	A	2	A_2	CTX-M-15	2	Intact	2								5136821	246026	118	663743	50.63	4831
ERR1791085	f9e2b0a0-fa7c-11e5-b358-3c4a9275d6c8	PRJEB12887	fimH41	A	2	A_2		0	Intact	0								5192138	246012	121	647367	50.57	4896
ERR1623500	239deff0-fa7c-11e5-ae86-3c4a9275d6c8	PRJEB12887	fimH41	A	2	A_2	CTX-M-27	1	Intact	1								5054473	246012	183	372154	50.63	4721
ERR1790947	e6c86690-fa7c-11e5-bdd4-3c4a9275d6c8	PRJEB12887	fimH41	A	2	A_2	CTX-M-14	1	Intact	1								5007236	246007	89	402348	50.71	4628
ERR1622295	209a73f0-fa7c-11e5-b5da-3c4a9275d6c8	PRJEB12887	fimH41	A	2	A_2	CTX-M-27	1	Intact	1								5044901	246006	80	664062	50.72	4686
SRR933431	MVAST167	PRJNA211153	fimH41	A	2	A_2		0	Intact	0	2010	Minneapolis	United States	North America	Human			4763687	246006	64	523754	50.73	4384
ERR435556	eo2891	PRJEB4681	fimH22	B	7	B_7		0	Intact	0								5019183	245897	80	645312	50.53	4706
ERR1971400	80BM6MEE	PRJEB20792	fimH41	A	2	A_2	CTX-M-15	1	Intact	1								5097842	245888	100	406077	50.68	4799
ERR2747888		PRJEB20357	fimH41	A	2	A_2	CTX-M-15	1	Intact	1								4896696	245821	97	496062	50.71	4546
SRR6870158	PNUSAE012607	PRJNA218110	fimH30	B0	8	B0_8		0	Intact	0			United States	North America				5146370	245765	84	641215	50.74	4843
ERR1622627	315c9d30-fa7c-11e5-8812-3c4a9275d6c8	PRJEB12887	fimH41	A	2	A_2	CTX-M-15	1	Intact	1								5161066	245687	144	629878	50.72	4866
ERR474267	eo3647	PRJEB5065	fimH41	A	2	A_2		0	Intact	0								4923869	245627	104	383583	50.74	4592
ERR264247	Escherichia coliVM/17/33	PRJEB1252	fimH41	A	2	A_2	CTX-M-14	1	Intact	1	2009		Germany	Europe	Companion Animal			4708924	245627	79	664062	50.77	4335
SRR933525	JJ2591	PRJNA211153	fimH41	A	2	A_2	CTX-M-15	1	Intact	1	2006	Minneapolis	United States	North America	Human			5048835	245530	106	404832	50.72	4711
ERR1036091	VRES0033	PRJEB8770	fimH41	A	2	A_2		1	Intact	1								5117748	245289	152	603068	50.7	4817
ERR434528	eo1881	PRJEB4681	fimH30	C2	9	C2_9		0	Intact	0								5165098	245089	118	538807	50.71	4875
SRR933439	SaT142	PRJNA211153	fimH22	B	7	B_7		0	Intact	0	2003		United States	North America	Human			4886154	245086	77	534594	50.7	4551
DRR148333	TUM18745	PRJDB7087	fimH41	A	2	A_2		0	Intact	0	2017				Human			5026470	245010	106	781224	50.76	4700
ERR1937184	4d8a85a0-a286-11e6-8d8d-3c4a9275d6c8	PRJEB15430	fimH54	B	11	B_11	CTX-M-27	1	Intact	1								5245806	245000	121	709660	50.67	4992
ERR1623036	7546a180-fa7c-11e5-8812-3c4a9275d6c8	PRJEB12887	fimH30	C1	6	C1_6		0	Intact	0								5232700	244928	96	711028	50.75	4974
ERR1543464	UPEC	PRJEB12513	fimH22	B	1	B_1		0	Intact	0								5121099	244580	71	679685	50.69	4809
ERR435161	eo1421	PRJEB4681	fimH22	B	1	B_1		0	Intact	0								5109440	244497	79	380077	50.66	4795
DRR138473	TM61	PRJDB7066	fimH22	B	7	B_7		0	Intact	0	2018	Bangkok	Thailand	Asia	Human			5250788	244100	94	874122	50.56	4924
ERR2204573	4233	PRJEB23420	fimH30	C1	6	C1_6		0	Intact	0		Rio de Janeiro	Brazil	South America				5085665	243969	97	538909	50.76	4857
ERR1415575	EuSCAPE_UK072	PRJEB10018	fimH41	A	2	A_2		0	Intact	0								4849531	243843	73	450956	50.75	4470
SRR2927304	0000-0054-3021	PRJNA278886	fimH30	C1	6	C1_6	CTX-M-27	1	Intact	1	2015	Boston	United States	North America	Human	M27PP1	M27PP2	5141866	222271	85	665450	50.77	4831
ERR1195706	3067	PRJEB8084	fimH30	C1	6	C1_6	CTX-M-27	1	Intact	1	2015		Germany	Europe		M27PP1	M27PP2	5077491	167630	93	564359	50.7	4742
SRR5936482	MER-97	PRJNA398288	fimH30	C1	6	C1_6	CTX-M-27	1	Intact	1	2015		Singapore	Asia	Human	M27PP1	M27PP2	5032159	138710	124	432908	50.75	4686
SRR7186908	333042	PRJNA248792	fimH30	C2	9	C2_9		0	Intact	0	2015		United Kingdom	Europe	Human	M27PP1	M27PP2	5144904	135150	160	389857	50.7	4843
ERR1195705	3044	PRJEB8084	fimH30	C1	6	C1_6	CTX-M-27	1	Intact	1	2015		Germany	Europe		M27PP1	M27PP2	5072263	129436	125	368337	50.81	4729
ERR1149376	A-DK-SAP748	PRJEB11955	fimH22	B	7	B_7		0	Intact	0								5246351	243383	81	619117	50.58	4950
ERR434749	ECO0036	PRJEB4681	fimH30	C1	6	C1_6		0	Intact	0								5092454	243272	103	393020	50.75	4793
DRR065639	SMART1132	PRJDB4948	fimH30	C1	6	C1_6		2	Intact	2	2013		Japan	Asia	Human			5042118	243234	63	570600	50.76	4731
ERR1971431	9S9EQ23M	PRJEB20792	fimH30	C2	9	C2_9	CTX-M-15	1	Intact	1								5262271	243233	102	487062	50.68	4953
ERR1035661	33157-sc-2292658	PRJEB1252	fimH30	C1	6	C1_6	CTX-M-15	1	Intact	1								5210233	242957	85	488832	50.7	4916
ERR1971359	46ZFVGPK	PRJEB20792	fimH41	A	2	A_2	CTX-M-15	1	Intact	1								5142432	242551	118	587794	50.7	4840
ERR434804	eo667	PRJEB4681	fimH30	C1	6	C1_6		0	Intact	0								5148428	242356	95	617383	50.81	4836
ERR161301	S32	PRJEB2968	fimH22	B	1	B_1		0	Intact	0	2007		United Kingdom	Europe	Human			5089115	242336	71	610263	50.7	4791
SRR1180899	BIDMC 62	PRJNA234150	fimH30	C2	9	C2_9		0	Intact	0	2013	Boston	United States	North America	Human			5290995	242335	116	765939	50.7	5016
ERR434716	eo2351	PRJEB4681	fimH30	C2	9	C2_9	CTX-M-15	1	Intact	1								5150748	242335	135	532930	50.7	4850
ERR2719239		PRJEB20357	fimH30	C2	9	C2_9		0	Intact	0								5112307	242335	93	745905	50.8	4800
ERR264241	Escherichia coliVM/13/59	PRJEB1252	fimH30	C2	9	C2_9	CTX-M-15	1	Intact	1	2008		Spain	Europe	Companion Animal			5102085	242335	88	618415	50.73	4791
ERR439721	eo954	PRJEB4681	fimH30	C2	9	C2_9		0	Intact	0								5100643	242335	96	618419	50.75	4805
SRR6710189	1256/2131	PRJNA433394	fimH30	C2	4	C2_4	CTX-M-15	1	Intact	1	2013		United States	North America	Human			5283022	208696	102	711010	50.67	5028
ERR474242	eo3818	PRJEB5065	fimH30	C1	6	C1_6		0	Intact	0								5038450	242335	85	618420	50.7	4718
ERR474176	eo3051	PRJEB5065	fimH30	C1	6	C1_6		0	Intact	0								5029870	242335	100	594861	50.8	4697
ERR439624	eo1935	PRJEB4681	fimH22	B	7	B_7		0	Intact	0								5057277	242331	85	645311	50.56	4730
ERR1791001	d33961b0-fa7c-11e5-b358-3c4a9275d6c8	PRJEB12887	fimH30	C1	6	C1_6		1	Intact	1						M27PP1		5022547	242290	84	614750	50.77	4699
SRR958261	HVH 141 (4-5995973)	PRJNA186173	fimH22	B	7	B_7		0	Intact	0	2004		Denmark	Europe	Human			5137550	242206	106	449946	50.62	4858
ERR1375032	EuSCAPE_UK116	PRJEB10018	fimH41	A	2	A_2		0	Intact	0								4844579	242155	76	586151	50.69	4472
ERR1374967	EuSCAPE_SC038	PRJEB10018	fimH41	A	2	A_2		0	Intact	0								5024301	242058	104	437627	50.74	4689
ERR1543527	UPEC	PRJEB12513	fimH41	A	2	A_2		0	Intact	0								5024740	241910	121	633493	50.77	4703
ERR1195544	2442	PRJEB8084	fimH30	C2	9	C2_9	CTX-M-15	1	Intact	1	2014		Germany	Europe				5363270	241531	106	709328	50.63	5122
ERR2719006		PRJEB20357	fimH30	C2	9	C2_9	CTX-M-14	1	Intact	1								5268332	240964	123	557375	50.77	4985
ERR2237968	SAMPLE_WTCHG_447699_222168	PRJEB21277	fimH41	A	2	A_2	CTX-M-15	1	Intact	1								5040471	240853	98	462487	50.75	4701
ERR2137878	ff239f00-535c-11e6-9a3d-3c4a9275d6c8	PRJEB21499	fimH41	A	2	A_2		0	Intact	0								4938335	240853	92	609946	50.7	4576
ERR1718881	SAMPLE_WTCHG_320308_238190	PRJEB17631	fimH22	B	3	B_3		1	Intact	1								5327612	240781	113	594961	50.55	4988
ERR1822278	4ff1a690-7fd4-11e6-b8fe-3c4a9275d6c8	PRJEB15430	fimH41	A	2	A_2		0	Intact	0								5005936	240236	101	639526	50.72	4669
ERR1543509	UPEC	PRJEB12513	fimH30	C1	10	C1_10		0	Intact	0								5301356	239962	101	711242	50.7	5014
ERR1543347	UPEC	PRJEB12513	fimH30	C1	10	C1_10		0	Intact	0								5298235	239962	105	711242	50.7	5012
ERR1543523	UPEC	PRJEB12513	fimH30	C1	10	C1_10		0	Intact	0								5258211	239962	86	709609	50.7	4953
ERR1543532	UPEC	PRJEB12513	fimH30	C1	10	C1_10		0	Intact	0								5258107	239962	91	711239	50.7	4956
ERR1543360	UPEC	PRJEB12513	fimH30	C1	10	C1_10		0	Intact	0								5243485	239962	92	711242	50.7	4941
ERR1543513	UPEC	PRJEB12513	fimH30	C1	10	C1_10		0	Intact	0								5243237	239962	94	711227	50.7	4944
ERR1841096	AM_LREC-31	PRJEB19190	fimH22	B	3	B_3		0	Intact	0	2009		Spain	Europe	Human			5270954	239747	77	864344	50.35	4953
ERR1543507	UPEC	PRJEB12513	fimH41	A	2	A_2	CTX-M-15	1	Intact	1								5272478	239680	119	636955	50.59	5002
ERR435298	ECO0275	PRJEB4681	fimH41	A	2	A_2		0	Intact	0								5051274	239679	155	607193	50.72	4709
ERR1618059	SCP03-74	PRJEB15226	fimH41	A	2	A_2		0	Intact	0			Netherlands	Europe	Human			5349590	239678	143	495373	50.47	5076
ERR2237975	SAMPLE_WTCHG_447699_226121	PRJEB21277	fimH89	A	2	A_2	CTX-M-15	1	Intact	1								4991319	239678	88	378163	50.67	4616
ERR2137879	ff2f37c0-535c-11e6-9a3d-3c4a9275d6c8	PRJEB21499	fimH41	A	2	A_2		0	Intact	0								4925730	239678	97	609946	50.69	4564
ERR2137934	09260790-535d-11e6-9a3d-3c4a9275d6c8	PRJEB21499	fimH41	A	2	A_2		0	Intact	0								4923303	239678	94	612632	50.69	4561
ERR1971346	37ZAEGWU	PRJEB20792	fimH41	A	2	A_2		1	Intact	1								5086180	239677	142	585689	50.71	4766
ERR1971746	TMXBUNSF	PRJEB20792	fimH41	A	2	A_2		1	Intact	1								5003984	239677	81	602505	50.59	4685
ERR435399	ECO0413	PRJEB4681	fimH41	A	2	A_2		0	Intact	0								4973960	239677	102	495889	50.67	4641
ERR2137880	ff383870-535c-11e6-9a3d-3c4a9275d6c8	PRJEB21499	fimH41	A	2	A_2		0	Intact	0								4940482	239677	89	636691	50.71	4577
ERR1543526	UPEC	PRJEB12513	fimH41	A	2	A_2		0	Intact	0								4996133	239605	106	636955	50.79	4671
ERR998810	VRES0230	PRJEB8770	fimH41	A	2	A_2	CTX-M-15	1	Intact	1								5275314	239557	129	589841	50.46	4980
ERR1946828	d101d4c0-6f4a-11e6-a83e-3c4a9275d6c8	PRJEB17615	fimH30	C0	11	C0_11	CTX-M-15	1	Intact	1								5332838	238781	107	710595	50.71	5079
SRR3050983	HICF215	PRJNA306133	fimH30	C2	9	C2_9		0	Intact	0	2011	Oxford	United Kingdom	Europe	Human			5231900	238740	71	709666	50.68	4943
ERR1971667	PF6W71Z0	PRJEB20792	fimH41	A	2	A_2	CTX-M-27	1	Intact	1								4852097	238606	77	650592	50.72	4467
ERR435489	ECO0281	PRJEB4681	fimH41	A	2	A_2		0	Intact	0								4804498	238543	90	570384	50.71	4408
ERR2124247	ME170070R	PRJEB19435	fimH41	A	2	A_2		0	Intact	0	2017		Ireland	Europe	Human			5029612	238542	101	663762	50.8	4687
DRR092894	BRG214	PRJDB4303	fimH41	A	2	A_2	CTX-M-14	1	Intact	1	2014	Kyoto	Japan	Asia	Human	M27PP1		4951194	238489	83	909116	50.74	4596
ERR1946763	ce9f53b0-6f4a-11e6-a83e-3c4a9275d6c8	PRJEB17615	fimH30	C1	6	C1_6	CTX-M-15	1	Intact	1						M27PP1		5170880	238424	81	682981	50.68	4870
ERR2204717	7974	PRJEB23420	fimH22	B	7	B_7		0	Intact	0		Rio de Janeiro	Brazil	South America				5282829	238192	81	578929	50.5	4951
SRR7286660	444066	PRJNA248792	fimH41	A	2	A_2		0	Intact	0	2017		United Kingdom	Europe	Human			5185079	238144	162	603967	50.48	4861
SRR7534308	UMB1091	PRJNA316969	fimH41	A	2	A_2		0	Intact	0		Maywood	United States	North America	Human			5323040	237896	139	818537	50.7	5066
ERR1841175	AM_LREC-128	PRJEB19190	fimH22	B	3	B_3		0	Intact	0	2016		Spain	Europe	Poultry			5278819	237781	69	631508	50.68	4948
ERR2694918		PRJEB27696	fimH22	B	3	B_3		1	Intact	1								5381695	237761	70	880122	50.48	5067
ERR2694920		PRJEB27696	fimH22	B	3	B_3		1	Intact	1								5276184	237761	72	457045	50.56	4941
ERR712678	995	PRJEB8084	fimH30	C1	6	C1_6	CTX-M-15	1	Intact	1	2014		Germany	Europe	Human			5294105	237596	148	711228	50.63	5038
SRR3050936	HICF147	PRJNA306133	fimH1192	C2	9	C2_9		0	Intact	0	2010	Oxford	United Kingdom	Europe	Human			5155248	237426	62	709661	50.74	4861
SRR5806879	0000-0062-1848	PRJNA278886	fimH22	B	3	B_3		1	Intact	1	2016	Boston	United States	North America	Human			5091517	237271	80	718720	50.67	4764
SRR3050856	HICF17	PRJNA306133	fimH30	C1	6	C1_6		0	Intact	0	2008	Oxford	United Kingdom	Europe	Human			5073163	237230	73	622974	50.79	4750
ERR2719262		PRJEB20357	fimH30	C2	9	C2_9		0	Intact	0								5123334	236944	85	557360	50.81	4807
ERR1204818	EuSCAPE_AT007	PRJEB10018	fimH30	C2	9	C2_9	CTX-M-15	1	Intact	1								5261233	236830	89	619368	50.71	4965
DRR092874	ON28	PRJDB4303	fimH22	B	3	B_3		0	Intact	0	2010		Japan	Asia	Human			5096794	236685	100	864344	50.65	4745
ERR830520	NHES0222	PRJEB7657	fimH30	C2	9	C2_9	CTX-M-15	0	Intact	0								5078023	236234	95	393829	50.75	4765
SRR3050924	HICF131	PRJNA306133	fimH30	C1	6	C1_6		0	Intact	0	2010	Oxford	United Kingdom	Europe	Human			5281539	235512	108	531024	50.65	5013
ERR434361	ECO0201	PRJEB4681	fimH41	A	2	A_2		0	Intact	0								4771019	235133	74	664102	50.71	4392
ERR1035701	IHIT25745-sc-2292700	PRJEB1252	fimH41	A	2	A_2	CTX-M-27	1	Intact	1								5105581	234964	106	484460	50.61	4769
ERR1035628	33124-sc-2292625	PRJEB1252	fimH41	A	2	A_2	CTX-M-27	1	Intact	1								4988803	234964	103	854211	50.71	4623
ERR1595468	99f5f890-dfca-11e5-88b1-3c4a9275d6c6	PRJEB12888	fimH41	A	2	A_2		0	Intact	0								5197381	234963	102	452013	50.58	4841
ERR1949143	NILS 53	PRJEB20550	fimH41	A	2	A_2		0	Intact	0								4912655	234836	77	745506	50.61	4552
SRR933535	MH5800	PRJNA211153	fimH30	C2	9	C2_9	CTX-M-15	1	Intact	1	2005		Portugal	Europe	Human			5094095	234799	105	424620	50.8	4767
SRR3051011	HICF253	PRJNA306133	fimH30	C1	6	C1_6		0	Intact	0	2011	Oxford	United Kingdom	Europe	Human			5052485	234677	71	708311	50.75	4755
ERR1617867	SCK08-61	PRJEB15226	fimH22	B	3	B_3		0	Intact	0			Netherlands	Europe	Human			5142243	234459	71	550293	50.65	4800
ERR1718993	SAMPLE_WTCHG_320308_296190	PRJEB17631	fimH30	C1	6	C1_6	CTX-M-27	1	Intact	1						M27PP1		5035685	234300	82	692735	50.76	4704
ERR1946818	d0ac3ab0-6f4a-11e6-a83e-3c4a9275d6c8	PRJEB17615	fimH41	A	2	A_2	CTX-M-27	1	Intact	1								4947944	234291	71	664062	50.73	4566
ERR434995	eo1308	PRJEB4681	fimH30	C2	9	C2_9	CTX-M-15	1	Intact	1								5229611	234058	114	475451	50.71	4929
ERR161293	S130	PRJEB2968	fimH30	C2	9	C2_9	CTX-M-15	1	Intact	1	2004		Canada	North America	Human			5221569	234058	108	619752	50.69	4923
ERR191672	MU016066B (1830)	PRJEB2974	fimH30	C2	9	C2_9	CTX-M-15	2	Truncated	2	2010		Ireland	Europe	Human			5194043	234058	119	659306	50.62	4900
SRR2970759	09B06574	PRJNA297860	fimH30	C2	9	C2_9	CTX-M-15	1	Intact	1	2009		Thailand	Asia	Human			5192597	234058	105	709334	50.75	4886
SRR3143629	WCE266	PRJNA295914	fimH30	C1	6	C1_6	CTX-M-14	1	Intact	1	2005		China	Asia	Human			5178847	234058	146	468043	50.63	4900
ERR474113	eo1532	PRJEB5065	fimH30	C2	9	C2_9		0	Intact	0								5177169	234058	115	650322	50.8	4878
ERR161294	S131	PRJEB2968	fimH30	C2	9	C2_9	CTX-M-15	1	Intact	1	2002		Canada	North America	Human			5167156	234058	110	535600	50.74	4861
ERR161258	S95	PRJEB2968	fimH30	C1	6	C1_6		0	Intact	0	2009		New Zealand	Oceania	Human		M27PP2	5135778	234058	101	659522	50.68	4842
ERR161284	S121	PRJEB2968	fimH30	C2	9	C2_9	CTX-M-15	1	Intact	1	2000		Canada	North America	Human			5133003	234058	142	532810	50.81	4812
ERR775935	NHEC0094	PRJEB7657	fimH30	C1	6	C1_6		0	Intact	0								5098388	234058	97	619630	50.56	4784
ERR434338	eo2979	PRJEB4681	fimH30	C2	9	C2_9		0	Intact	0								5087424	234058	118	538813	50.82	4765
SRR3143561	1223	PRJNA295914	fimH30	C1	6	C1_6		0	Intact	0	2011		Germany	Europe	Human			5053262	234058	98	393020	50.76	4732
SRR933537	KN1604	PRJNA211153	fimH30	C2	9	C2_9	CTX-M-15	1	Intact	1	2003		Korea	Asia	Human			5046105	234058	107	709316	50.75	4757
ERR434907	eo1095	PRJEB4681	fimH30	C1	6	C1_6		0	Intact	0								5036814	234058	103	585929	50.72	4712
ERR434269	ECO0205	PRJEB4681	fimH30	C2	9	C2_9		0	Intact	0								5211882	234034	148	611151	50.68	4951
ERR434550	ECO0218	PRJEB4681	fimH30	C2	9	C2_9		0	Intact	0								5029919	234034	136	611157	50.7	4722
ERR1937209	4e856060-a286-11e6-8d8d-3c4a9275d6c8	PRJEB15430	fimH41	A	2	A_2	CTX-M-27	1	Intact	1								5196271	233982	113	664062	50.55	4870
ERR277021	101	PRJEB1963	fimH30	C2	9	C2_9		0	Intact	0								5253907	233957	105	559209	50.69	4961
SRR3143625	U92	PRJNA295914	fimH30	C1	6	C1_6		0	Intact	0	2012		United Kingdom	Europe	Human			5233499	233957	126	671090	50.68	4941
ERR434588	eo1674	PRJEB4681	fimH30	C2	9	C2_9		0	Intact	0								5176290	233957	121	611144	50.6	4911
ERR972105	VREC0175	PRJEB8768	fimH30	C2	9	C2_9		0	Intact	0								5174266	233957	99	611134	50.7	4878
ERR776070	NHEC0147	PRJEB7657	fimH30	C1	6	C1_6		0	Intact	0								5100524	233957	97	619625	50.56	4793
ERR775952	NHEC0102	PRJEB7657	fimH30	C1	6	C1_6		0	Intact	0								5065680	233957	97	619610	50.61	4741
ERR775918	NHEC0070	PRJEB7657	fimH30	C1	6	C1_6		0	Intact	0								5051423	233957	102	619616	50.69	4717
ERR474272	eo3787	PRJEB5065	fimH30	C2	9	C2_9	CTX-M-15	2	Truncated	2			Ireland	Europe	Human			5276550	233956	123	548721	50.59	5003
ERR998794	VRES0207	PRJEB8770	fimH30	C1	6	C1_6	CTX-M-15	1	Intact	1								4936895	233948	72	618591	50.76	4611
ERR998792	VRES0204	PRJEB8770	fimH30	C1	6	C1_6	CTX-M-15	1	Intact	1								4936045	233948	74	618591	50.76	4609
ERR1514907	EuSCAPE_BE086	PRJEB10018	fimH30	B0	8	B0_8		0	Intact	0								5249449	233868	71	391445	50.58	5000
ERR435395	ECO0282	PRJEB4681	fimH30	C2	9	C2_9		0	Intact	0								5045848	233867	108	424740	50.81	4716
SRR933433	MVAST179	PRJNA211153	fimH30	C1	6	C1_6		0	Intact	0	2010	Minneapolis	United States	North America	Human			4947036	233822	82	619595	50.77	4606
ERR905806	NHES0131	PRJEB7657	fimH30	C2	9	C2_9	CTX-M-15	0	Intact	0								5079908	233737	101	410171	50.74	4763
DRR061491	HE-MDREc68	PRJDB4868	fimH30	C2	9	C2_9	CTX-M-15	1	Intact	1	2011		United States	North America	Human			5220818	233715	130	532153	50.81	4940
SRR7285418	333034	PRJNA248792	fimH30	C2	9	C2_9		0	Intact	0	2015		United Kingdom	Europe	Human	M27PP1	M27PP2	5029211	108743	141	340159	50.66	4684
SRR7211962	Mseq#40_72_A1026	PRJNA454281	fimH30	C1	6	C1_6		1	Intact	1	2015		United Kingdom	Europe	Human	M27PP1	M27PP2	4969403	75828	171	191119	50.88	4628
SRR7211954	Mseq#40_91_A1233	PRJNA454281	fimH30	C1	6	C1_6		1	Intact	1	2015		United Kingdom	Europe	Human	M27PP1	M27PP2	4950725	71100	169	181122	50.94	4617
ERR712676	984	PRJEB8084	fimH30	C1	6	C1_6	CTX-M-15	1	Intact	1	2014		Germany	Europe	Human			5239471	233230	106	711212	50.67	4943
ERR1790963	ee23a3f0-fa7c-11e5-bdd4-3c4a9275d6c8	PRJEB12887	fimH41	A	2	A_2	CTX-M-14	1	Intact	1								5036971	233030	100	475807	50.66	4664
DRR031241	DRS019485	PRJDB3552	fimH41	A	2	A_2		0	Intact	0			Japan	Asia				5035676	233030	91	460961	50.69	4671
ERR1640747	ERS1105839	PRJEB12888	fimH41	A	2	A_2	CTX-M-15	1	Intact	1								5220591	232977	152	634300	50.6	4931
ERR775966	NHEC0121	PRJEB7657	fimH30	C1	6	C1_6		0	Intact	0								5055590	232957	96	619589	50.7	4722
ERR775949	NHEC0099	PRJEB7657	fimH30	C1	6	C1_6		0	Intact	0								5051581	232957	102	619589	50.69	4725
ERR1619142	SCK46-33	PRJEB15226	fimH41	A	2	A_2	CTX-M-14	1	Intact	1			Netherlands	Europe	Human			4961371	232940	90	501554	50.7	4608
DRR033788	KMi004	PRJDB3552	fimH22	B	1	B_1		0	Intact	0			Japan	Asia	Environment			5312937	232763	135	655774	50.48	5079
ERR712564	631	PRJEB8084	fimH30	C2	9	C2_9	CTX-M-15	1	Intact	1	2013		Germany	Europe	Human			5228992	232648	121	463784	50.81	4943
ERR1618395	SCP21-62	PRJEB15226	fimH30	C1	6	C1_6	CTX-M-27	1	Intact	1			Netherlands	Europe	Human	M27PP1		5054653	232648	80	693083	50.67	4735
DRR148184	TUM18596	PRJDB7087	fimH30	C2	9	C2_9	CTX-M-15	1	Intact	1	2017				Human			5097485	232246	100	389627	50.78	4796
SRR1180840	BIDMC 76	PRJNA234164	fimH30	C1	6	C1_6		0	Intact	0	2013	Boston	United States	North America	Human			4959502	232040	81	393020	50.79	4649
SRR1314571	upec-74	PRJNA248737	fimH30	C1	6	C1_6		0	Intact	0	2011		United States	North America	Human			5034379	231985	90	592180	50.78	4752
ERR161289	S126	PRJEB2968	fimH30	C2	9	C2_9	CTX-M-15	1	Intact	1	2002		Canada	North America	Human			5107159	231915	110	645157	50.79	4784
SRR1314367	upec-15	PRJNA248737	fimH30	C1	6	C1_6		0	Intact	0	2011		United States	North America	Human			5063097	231788	101	490180	50.64	4745
ERR2137857	fe17fb60-535c-11e6-9a3d-3c4a9275d6c8	PRJEB21499	fimH30	C1	6	C1_6		0	Truncated	0								5123413	231643	103	377783	50.75	4832
ERR1790964	ee88a750-fa7c-11e5-bdd4-3c4a9275d6c8	PRJEB12887	fimH41	A	2	A_2	CTX-M-14	1	Intact	1								5037849	231266	102	475807	50.66	4664
ERR1790966	ef54d0f0-fa7c-11e5-bdd4-3c4a9275d6c8	PRJEB12887	fimH41	A	2	A_2	CTX-M-14	1	Intact	1								5036479	231266	103	475807	50.66	4672
ERR1035644	33140-sc-2292641	PRJEB1252	fimH41	A	2	A_2	CTX-M-14	1	Intact	1								4971645	231266	93	439699	50.7	4575
SRR3574220	211655	PRJNA315192	fimH22	B	1	B_1		0	Intact	0	2016		United Kingdom	Europe	Human			4990861	231075	40	509371	50.63	4684
SRR3143563	1366	PRJNA295914	fimH22	B	1	B_1		0	Intact	0	2011		Germany	Europe	Human			5115577	230940	73	716060	50.68	4802
DRR061462	HE-MDREc38	PRJDB4868	fimH30	C2	9	C2_9	CTX-M-15	1	Intact	1	2010		United States	North America	Human			5132309	230686	119	401601	50.84	4834
ERR474147	eo2452	PRJEB5065	fimH30	C1	6	C1_6		0	Intact	0								5092485	230659	119	414459	50.76	4805
ERR296661	C00009192	PRJEB3980	fimH41	A	2	A_2	CTX-M-27	1	Intact	1								5072252	230434	112	581443	50.71	4738
ERR296658	C00009189	PRJEB3980	fimH41	A	2	A_2	CTX-M-27	1	Intact	1								5063989	230434	123	581443	50.71	4724
ERR1790965	eeecc050-fa7c-11e5-bdd4-3c4a9275d6c8	PRJEB12887	fimH41	A	2	A_2	CTX-M-14	1	Intact	1								5037838	230434	109	475807	50.65	4665
ERR1822463	664a79d0-7fd4-11e6-b8fe-3c4a9275d6c8	PRJEB15430	fimH41	A	2	A_2	CTX-M-14	1	Intact	1								4881871	230409	84	565195	50.69	4509
DRR092862	KSEC14	PRJDB4303	fimH22	B	11	B_11		1	Intact	1	2004	Kyoto	Japan	Asia	Human			5244763	229912	113	406914	50.68	4972
ERR1971115	N7441	PRJEB20779	fimH22	B	7	B_7		0	Intact	0								5140382	229886	99	646287	50.55	4812
DRR148147	TUM18559	PRJDB7087	fimH30	C1	6	C1_6		1	Intact	1	2016				Human			5240385	229856	100	709663	50.66	4971
ERR264275	Escherichia coliVB 978938	PRJEB1252	fimH41	A	2	A_2	CTX-M-14	1	Intact	1	2010		Germany	Europe	Companion Animal			4848992	229736	90	542439	50.73	4463
ERR1541400	EuSCAPE_TR147	PRJEB10018	fimH30	C1	6	C1_6		0	Intact	0								5046020	229717	84	711228	50.73	4738
ERR161329	2010100177	PRJEB2968	fimH30	C1	6	C1_6		0	Intact	0	2010		Spain	Europe	Human			5023682	229713	87	388681	50.77	4693
SRR3143610	J09	PRJNA295914	fimH41	A	2	A_2		0	Intact	0	2011		China	Asia	Human			4800016	229709	83	863155	50.62	4383
SRR6892759	35195	PRJNA445400	fimH30	C1	6	C1_6	CTX-M-27	1	Intact	1	2015	New York	United States	North America	Human	M27PP1		5155342	229707	84	622238	50.74	4864
ERR1640683	ERS1105598	PRJEB12888	fimH30	C1	6	C1_6	CTX-M-15	1	Intact	1								5039127	229706	127	683096	50.75	4725
SRR7211938	Mseq#40_69_A350	PRJNA454281	fimH30	C1	6	C1_6		1	Intact	1	2015		United Kingdom	Europe	Human	M27PP1	M27PP2	4992493	70809	165	222200	50.84	4643
SRR3999086	Ecol_656	PRJNA316786	fimH30	C2	9	C2_9	CTX-M-15	1	Intact	1	2012	Unresolved	Unresolved	Unresolved	Human			5288193	229700	139	713467	50.76	5008
ERR1878183	48e59520-5557-11e6-9a3d-3c4a9275d6c8	PRJEB19918	fimH30	C2	9	C2_9	CTX-M-15	1	Intact	1								5171423	229683	128	709586	50.68	4861
SRR7211955	Mseq#40_73_A682	PRJNA454281	fimH30	C1	6	C1_6		1	Intact	1	2015		United Kingdom	Europe	Human	M27PP1	M27PP2	4851878	23813	350	104696	51.18	4499
ERR1618075	SCP04-66	PRJEB15226	fimH30	C2	9	C2_9	CTX-M-15	1	Intact	1			Netherlands	Europe	Human			5264740	229680	98	988400	50.59	4976
ERR2137856	fe09a380-535c-11e6-9a3d-3c4a9275d6c8	PRJEB21499	fimH30	C1	6	C1_6		0	Truncated	0								5131920	229679	111	377783	50.75	4845
DRR092889	BRG145	PRJDB4303	fimH30	C2	9	C2_9		0	Intact	0	2014		Japan	Asia	Human			5039203	229656	103	542798	50.81	4711
ERR1971563	IALY024G	PRJEB20792	fimH30	C1	6	C1_6	CTX-M-27	1	Intact	1								5116540	229655	117	710453	50.79	4812
ERR1999751	Ec_RS060	PRJEB21171	fimH30	C1	6	C1_6	CTX-M-27	1	Intact	1						M27PP1		5068916	229653	90	524568	50.71	4742
ERR1971587	JVQMBITI	PRJEB20792	fimH30	C2	9	C2_9	CTX-M-15	0	Intact	0								5178094	229651	105	484272	50.79	4871
ERR1971574	IV6GET4P	PRJEB20792	fimH30	C2	9	C2_9	CTX-M-15	0	Intact	0								5169469	229651	85	544958	50.76	4851
DRR148308	TUM18720	PRJDB7087	fimH30	C1	6	C1_6	CTX-M-14	1	Intact	1	2017				Human	M27PP1		5083147	229651	92	692735	50.77	4774
ERR1618179	SCP11-21	PRJEB15226	fimH30	C1	6	C1_6	CTX-M-27	1	Intact	1			Netherlands	Europe	Human	M27PP1		5079474	229651	86	524573	50.75	4750
DRR148148	TUM18560	PRJDB7087	fimH30	C1	6	C1_6	CTX-M-27	1	Intact	1	2016				Human	M27PP1		5070730	229651	109	374892	50.77	4777
ERR1999740	Ec_21-30	PRJEB21171	fimH30	C1	6	C1_6	CTX-M-27	1	Intact	1						M27PP1		5019863	229651	81	508524	50.71	4690
DRR148127	TUM18539	PRJDB7087	fimH30	C1	6	C1_6	CTX-M-27	1	Intact	1	2016				Human	M27PP1		5126683	229649	109	599490	50.74	4823
DRR092876	KP67	PRJDB4303	fimH41	A	2	A_2	CTX-M-15	1	Intact	1	2011	Kyoto	Japan	Asia	Human			4814812	229648	45	929734	50.73	4427
SRR3345830	0000-0057-7676	PRJNA278886	fimH30	C2	9	C2_9	CTX-M-15	1	Intact	1	2014				Human			5247022	229646	90	709613	50.73	4957
ERR712495	340	PRJEB8084	fimH30	C1	6	C1_6		1	Intact	1	2013		Germany	Europe	Human			5192796	229646	107	638686	50.76	4935
DRR148163	TUM18575	PRJDB7087	fimH30	C2	9	C2_9	CTX-M-15	0	Intact	0	2017				Human			5132262	229644	102	667880	50.83	4807
SRR5420071	0000-0063-4578	PRJNA278886	fimH30	C1	6	C1_6	CTX-M-27	1	Intact	1	2016	Boston	United States	North America	Human	M27PP1	M27PP2	5169356	222270	122	693091	50.73	4841
ERR1971502	DMNAPEDO	PRJEB20792	fimH30	C1	6	C1_6	CTX-M-27	1	Intact	1								5180150	229641	95	401697	50.8	4892
ERR1618118	SCP07-31	PRJEB15226	fimH30	C2	9	C2_9	CTX-M-15	0	Intact	0			Netherlands	Europe	Human			5148590	229641	85	1026237	50.77	4812
ERR1971653	OKL8C0Z4	PRJEB20792	fimH30	C2	9	C2_9	CTX-M-15	0	Intact	0								5138328	229641	103	711216	50.81	4818
ERR1971522	FEV237ZQ	PRJEB20792	fimH30	C1	6	C1_6		0	Intact	0								5110229	229641	74	393165	50.73	4811
ERR1971674	PXMO36P2	PRJEB20792	fimH30	C1	6	C1_6		0	Intact	0						M27PP1		5088333	229641	87	599989	50.72	4781
DRR061446	HE-MDREc21	PRJDB4868	fimH30	C2	9	C2_9	CTX-M-15	1	Intact	1	2014		United States	North America	Human			5172785	229637	134	407915	50.84	4866
SRR4017889	DHQP1401417	PRJNA288601	fimH30	C2	9	C2_9	CTX-M-15	1	Intact	1	2014		United States	North America	Human			5165804	229636	116	527053	50.79	4845
SRR4293108	PNUSAE004542	PRJNA218110	fimH30	C2	9	C2_9		0	Intact	0			United States	North America				5146747	229636	92	560911	50.79	4881
ERR1971766	V7ROJKAK	PRJEB20792	fimH30	C1	6	C1_6	CTX-M-27	1	Intact	1						M27PP1		4998290	229636	78	531265	50.7	4671
ERR1617813	SCP17-44-2	PRJEB15226	fimH30	C1	6	C1_6	CTX-M-27	1	Intact	1			Netherlands	Europe	Human	M27PP1		5073670	229634	80	693091	50.74	4742
SRR5936515	MER-102	PRJNA398288	fimH41	A	2	A_2	CTX-M-15	1	Intact	1	2015		Singapore	Asia	Human			4997005	229633	102	585479	50.73	4689
ERR1618403	SCP22-49	PRJEB15226	fimH30	C2	9	C2_9	CTX-M-15	1	Intact	1			Netherlands	Europe	Human			5289092	229631	119	710057	50.77	5003
ERR1971616	M331UTCU	PRJEB20792	fimH30	C2	9	C2_9	CTX-M-15	1	Intact	1								5226783	229631	106	902201	50.72	4916
DRR148136	TUM18548	PRJDB7087	fimH30	C2	9	C2_9	CTX-M-15	1	Intact	1	2016				Human			5183782	229631	133	547780	50.76	4926
ERR1618119	SCP07-33	PRJEB15226	fimH30	C2	9	C2_9	CTX-M-15	0	Intact	0			Netherlands	Europe	Human			5149348	229631	85	1026594	50.77	4815
ERR1971792	WUAVL8YQ	PRJEB20792	fimH30	C2	9	C2_9	CTX-M-15	0	Intact	0								5132355	229631	105	714598	50.82	4810
ERR712664	958	PRJEB8084	fimH30	C2	9	C2_9	CTX-M-15	0	Intact	0	2014		Germany	Europe	Human			5119119	229631	88	707661	50.82	4785
SRR6164081	0000-0067-4033	PRJNA278886	fimH30	C2	9	C2_9	CTX-M-15	0	Intact	0	2017	Boston	United States	North America	Human			5111391	229631	103	546539	50.82	4771
SRR5120226	0000-0061-6690	PRJNA278886	fimH30	C1	6	C1_6	CTX-M-15	1	Intact	1	2016	Boston	United States	North America	Human			5105404	229631	93	533172	50.75	4793
ERR1617982	SCK67-61	PRJEB15226	fimH30	C2	9	C2_9	CTX-M-15	1	Intact	1			Netherlands	Europe	Human			5098810	229631	73	465596	50.83	4805
ERR1971617	M43SG2NN	PRJEB20792	fimH30	C1	6	C1_6		0	Intact	0						M27PP1		5043793	229631	89	382700	50.75	4722
SRR3657575	PNUSAE002929	PRJNA218110	fimH30	C1	6	C1_6		0	Intact	0	2015		United States	North America	Human			5034597	229631	83	516029	50.74	4721
ERR1971375	61XFF18H	PRJEB20792	fimH30	C1	6	C1_6	CTX-M-14	1	Intact	1								4992304	229631	97	502417	50.82	4694
SRR6703042	pb24	PRJNA433633	fimH30	C1	6	C1_6		2	Intact	2	2011		Canada	North America	Human			5206168	229630	117	687931	50.79	4950
ERR1618069	SCP04-26	PRJEB15226	fimH30	C2	9	C2_9	CTX-M-15	1	Intact	1			Netherlands	Europe	Human			5093678	229630	91	393155	50.83	4802
ERR1618243	SCP14-03	PRJEB15226	fimH30	C2	9	C2_9	CTX-M-15	1	Intact	1			Netherlands	Europe	Human			5082416	229630	95	711229	50.82	4806
ERR1618010	SCP02-23	PRJEB15226	fimH30	C2	9	C2_9	CTX-M-15	1	Intact	1			Netherlands	Europe	Human			5219692	229629	120	593571	50.74	4944
DRR033874	J0061	PRJDB3868	fimH30	C2	9	C2_9	CTX-M-15	1	Intact	1	2014	Tokyo	Japan	Asia	Human			5130576	229626	93	698786	50.82	4815
ERR1195661	2769	PRJEB8084	fimH30	C1	6	C1_6	CTX-M-27	1	Intact	1	2015		Germany	Europe		M27PP1		5099257	229626	77	494858	50.73	4790
SRR3057119	0000-0055-3675	PRJNA278886	fimH30	C1	6	C1_6	CTX-M-27	1	Intact	1	2015	Boston	United States	North America	Human	M27PP1		5043761	229626	90	484728	50.76	4721
SRR3618632	0000-0057-7723	PRJNA278886	fimH30	C2	9	C2_9	CTX-M-15	1	Intact	1	2014				Human			5263945	229625	86	546528	50.74	4981
ERR1618144	SCP08-76	PRJEB15226	fimH30	C2	9	C2_9	CTX-M-15	0	Intact	0			Netherlands	Europe	Human			5136432	229624	95	667770	50.76	4805
DRR148164	TUM18576	PRJDB7087	fimH30	C2	9	C2_9	CTX-M-15	0	Intact	0	2017				Human			5134280	229624	98	717180	50.84	4803
ERR1949114	NILS 27	PRJEB20550	fimH30	C1	6	C1_6		0	Intact	0						M27PP1		4996562	229623	65	683968	50.73	4660
ERR1617991	SCP01-05	PRJEB15226	fimH30	C2	9	C2_9	CTX-M-15	0	Intact	0			Netherlands	Europe	Human			5336944	229621	129	743318	50.72	5057
ERR1971480	CODDWABT	PRJEB20792	fimH30	C2	9	C2_9	CTX-M-15	1	Intact	1								5217412	229621	64	401697	50.81	4950
ERR712582	770	PRJEB8084	fimH30	C2	9	C2_9	CTX-M-15	0	Intact	0	2014		Germany	Europe	Human			5160668	229621	98	709602	50.84	4851
ERR1971328	26OHSU66	PRJEB20792	fimH30	C1	6	C1_6	CTX-M-14	1	Intact	1								5133832	229621	141	533280	50.71	4855
DRR148358	TUM18770	PRJDB7087	fimH30	C1	6	C1_6		0	Intact	0	2017				Human			5008110	229621	74	387044	50.77	4694
ERR1971760	UR2EQ4PZ	PRJEB20792	fimH30	C2	9	C2_9	CTX-M-15	1	Intact	1								5188513	229618	81	763907	50.78	4904
SRR6118624	ECOL-17-VL-NY-NJ-0002	PRJNA324565	fimH30	C2	9	C2_9	CTX-M-15	0	Intact	0	2017		United States	North America	Companion Animal			5141259	229618	88	500609	50.84	4825
ERR1971402	7F6C7321	PRJEB20792	fimH30	C2	9	C2_9	CTX-M-15	0	Intact	0								5135016	229618	88	392594	50.81	4817
ERR1971457	B5FQSOLL	PRJEB20792	fimH22	B	3	B_3		0	Truncated	0								5030871	229618	94	401101	50.59	4665
ERR1618825	SCP29-74	PRJEB15226	fimH30	C2	9	C2_9	CTX-M-15	0	Intact	0			Netherlands	Europe	Human			5257375	229616	88	743316	50.81	4941
DRR092890	BRG210	PRJDB4303	fimH54	B	11	B_11		0	Intact	0	2014	Kyoto	Japan	Asia	Human			5170438	229616	94	709614	50.84	4884
ERR2204693	6202	PRJEB23420	fimH30	C1	6	C1_6		0	Intact	0		Rio de Janeiro	Brazil	South America				5169662	229615	80	533879	50.66	4860
SRR4017839	DHQP1400918	PRJNA288601	fimH30	C2	9	C2_9	CTX-M-15	1	Intact	1	2014		United States	North America	Human			5219241	229604	92	390170	50.76	4897
ERR1971754	UAT0S5Y5	PRJEB20792	fimH30	C2	9	C2_9	CTX-M-15	0	Intact	0								5123638	229596	102	375830	50.81	4794
ERR1971414	91PGUD7E	PRJEB20792	fimH30	C2	9	C2_9	CTX-M-15	1	Intact	1								5237462	229576	92	589634	50.71	4934
ERR1971694	R6MDSBY4	PRJEB20792	fimH30	C2	9	C2_9	CTX-M-15	1	Intact	1								5206174	229576	82	757955	50.8	4925
ERR1351677	TTSH8	PRJEB13304	fimH30	C2	9	C2_9	CTX-M-15	1	Intact	1	2010		Singapore	Asia	Human			5240303	229574	62	561399	50.81	4972
ERR1619480	SCK67-48	PRJEB15226	fimH30	C2	9	C2_9	CTX-M-15	1	Intact	1			Netherlands	Europe	Human			5268873	229562	112	511409	50.57	4964
SRR7244090	PNUSAE009105	PRJNA218110	fimH22	B	10	B_10		0	Intact	0			United States	North America				5161963	229552	122	674583	50.62	4866
DRR051038	USA 14	PRJDB4303	fimH30	C1	6	C1_6	CTX-M-14	1	Intact	1	2008		United States	North America	Human			5158360	229523	136	389841	50.62	4867
DRR148196	TUM18608	PRJDB7087	fimH30	C1	6	C1_6	CTX-M-14	1	Intact	1	2017				Human			5157834	229516	112	592636	50.79	4854
ERR2204582	5420	PRJEB23420	fimH30	C2	9	C2_9	CTX-M-15	0	Intact	0		Rio de Janeiro	Brazil	South America				5148249	229493	96	708203	50.84	4825
DRR148219	TUM18631	PRJDB7087	fimH30	C1	6	C1_6	CTX-M-27	1	Intact	1	2017				Human	M27PP1		5030948	229493	86	693092	50.76	4694
ERR1971687	QKW7LT19	PRJEB20792	fimH30	C2	9	C2_9	CTX-M-15	0	Intact	0								5065381	229484	72	626801	50.84	4733
SRR1314241	blood-09-0074	PRJNA248737	fimH30	C1	6	C1_6		0	Intact	0	2009		United States	North America	Human			5153258	229422	89	489547	50.82	4862
ERR2205964	590-14	PRJEB23663	fimH22	B	7	B_7		1	Intact	1	2014		Germany	Europe	Human			4962167	229399	73	547363	50.66	4639
ERR1971494	D7JSW6AA	PRJEB20792	fimH30	C2	9	C2_9	CTX-M-15	1	Intact	1								5093380	229389	78	484271	50.84	4802
ERR1618336	SCP18-37	PRJEB15226	fimH30	C1	6	C1_6	CTX-M-27	1	Intact	1			Netherlands	Europe	Human	M27PP1		5035905	229379	81	596457	50.76	4699
ERR1543451	UPEC	PRJEB12513	fimH30	C1	6	C1_6	CTX-M-27	1	Intact	1						M27PP1		5043338	229317	78	684923	50.72	4716
ERR1841123	AM_LREC-92	PRJEB19190	fimH41	A	2	A_2		0	Intact	0	2009		Spain	Europe	Human			4935173	229119	86	514479	50.69	4546
SRR6164082	0000-0064-6885	PRJNA278886	fimH30	C2	9	C2_9	CTX-M-15	1	Intact	1	2017	Boston	United States	North America	Human			5246767	228949	98	510295	50.73	4950
ERR1971488	CXV71GH0	PRJEB20792	fimH41	A	2	A_2		1	Intact	1								5114293	228927	120	679124	50.66	4798
ERR1718955	SAMPLE_WTCHG_320308_276190	PRJEB17631	fimH30	C2	9	C2_9	CTX-M-15	0	Intact	0								5145984	228850	122	484272	50.83	4813
DRR148183	TUM18595	PRJDB7087	fimH30	C2	9	C2_9	CTX-M-15	1	Intact	1	2017				Human			5113241	228786	125	709662	50.81	4817
DRR092886	BRG77	PRJDB4303	fimH488	A	2	A_2		0	Intact	0	2014		Japan	Asia	Human			4983856	228357	93	463258	50.69	4630
ERR998767	VRES0144	PRJEB8770	fimH30	C2	9	C2_9	CTX-M-15	1	Intact	1								5311625	228329	105	693680	50.72	5041
ERR1334665	EuSCAPE_PT017	PRJEB10018	fimH30	C2	9	C2_9	CTX-M-15	1	Intact	1								5174151	228136	99	564368	50.77	4877
ERR474119	eo1735	PRJEB5065	fimH30	C1	6	C1_6		0	Intact	0								5081376	228118	106	390193	50.83	4772
ERR474243	eo3835	PRJEB5065	fimH30	C2	9	C2_9	CTX-M-14	1	Intact	1								5045852	228056	111	610993	50.82	4737
ERR1971633	NBXY9TII	PRJEB20792	fimH41	A	2	A_2	CTX-M-15	1	Intact	1								5177794	227969	92	606719	50.59	4869
DRR033893	N0494-2	PRJDB3868	fimH30	C2	9	C2_9	CTX-M-15	1	Intact	1	2014		Nepal	Asia	Human			5173959	227728	76	509035	50.7	4862
ERR1971796	WXJ7KF25	PRJEB20792	fimH30	C1	6	C1_6	CTX-M-14	1	Intact	1						M27PP1		5077185	227694	88	524573	50.67	4763
ERR435472	eo3481	PRJEB4681	fimH22	B	1	B_1		0	Intact	0								5118779	227356	98	442238	50.61	4817
ERR435272	eo3430	PRJEB4681	fimH22	B	1	B_1		0	Intact	0								5174993	227330	97	397845	50.7	4871
ERR2205877	1045-14	PRJEB23663	fimH22	B	3	B_3		1	Intact	1	2014		Germany	Europe	Human			5259387	227206	124	545639	50.5	4889
ERR1971689	QQ3Z57CU	PRJEB20792	fimH89	A	2	A_2		1	Intact	1								5173341	226971	119	566563	50.72	4862
ERR2060123	20160163	PRJEB21997	fimH89	A	2	A_2		1	Intact	1			Vietnam	Asia	Human			5077878	226926	114	585474	50.68	4734
ERR1971593	KDZ3OG9T	PRJEB20792	fimH35	A	11	A_11	CTX-M-15	1	Intact	1								5135387	226891	92	593555	50.82	4863
SRR5666400	DHQP1603852	PRJNA288601	fimH30	C1	6	C1_6		1	Intact	1	2015		United States	North America	Human			5216083	226750	138	709579	50.67	4949
ERR1619491	SCK67-60	PRJEB15226	fimH41	A	2	A_2	CTX-M-14	1	Intact	1			Netherlands	Europe	Human			5033461	226286	153	416844	50.65	4660
SRR5642083	Escherichia coli_8	PRJNA388450	fimH30	C2	4	C2_4	CTX-M-15	1	Intact	1	2013	Houston	United States	North America	Human			5308256	202565	112	555447	50.66	5046
ERR264260	Escherichia coliEF1364	PRJEB1252	fimH30	C2	9	C2_9	CTX-M-15	1	Intact	1	2010		Germany	Europe	Human			5086876	225954	103	614695	50.81	4774
DRR148139	TUM18551	PRJDB7087	fimH30	C2	9	C2_9	CTX-M-15	1	Intact	1	2016				Human			5164278	225898	159	554502	50.72	4892
SRR3999065	Ecol_736	PRJNA316786	fimH30	C2	9	C2_9	CTX-M-15	1	Intact	1	2012	Unresolved	Unresolved	Unresolved	Human			5288649	225895	135	713466	50.76	5009
SRR5810512	0000-0065-7044	PRJNA278886	fimH30	C2	9	C2_9	CTX-M-15	1	Intact	1	2017	Boston	United States	North America	Human			5087369	225895	129	524005	50.82	4795
ERR474183	eo3137	PRJEB5065	fimH30	C2	9	C2_9	CTX-M-15	1	Intact	1								5177591	225894	113	619630	50.79	4860
DRR148306	TUM18718	PRJDB7087	fimH41	A	2	A_2	CTX-M-27	1	Intact	1	2017				Human			5124690	225872	93	484462	50.57	4762
ERR1971579	J4BHEPPI	PRJEB20792	fimH41	A	2	A_2	CTX-M-27	1	Intact	1								5131307	225858	85	484460	50.57	4768
ERR998834	VRES0281	PRJEB8770	fimH30	C1	6	C1_6	CTX-M-15	1	Intact	1								5273289	225849	97	617294	50.67	4984
DRR092863	KUN2030	PRJDB4303	fimH30	C1	6	C1_6	CTX-M-14	1	Intact	1	2006	Kyoto	Japan	Asia	Human			5119035	225841	141	709659	50.82	4812
SRR5901139	0000-0068-9354	PRJNA278886	fimH30	C2	4	C2_4	CTX-M-15	1	Intact	1	2017	Boston	United States	North America	Human			5228414	202552	107	348331	50.72	4986
SRR4245479	0000-0057-1726	PRJNA278886	fimH30	C2	4	C2_4	CTX-M-15	1	Intact	1	2016	Boston	United States	North America	Human			5388111	190808	110	603300	50.6	5153
SRR5120228	0000-0061-6751	PRJNA278886	fimH30	C2	4	C2_4	CTX-M-15	1	Intact	1	2016	Boston	United States	North America	Human			5378561	190808	139	709552	50.73	5144
SRR3095387	0000-0055-8716	PRJNA278886	fimH30	C2	4	C2_4	CTX-M-15	1	Intact	1	2015	Boston	United States	North America	Human			5357803	190808	155	653707	50.64	5111
ERR1971637	NLBCBFK5	PRJEB20792	fimH30	C2	9	C2_9	CTX-M-15	2	Intact	2								5250704	225781	96	1194741	50.67	4984
SRR1314220	blood-08-0632	PRJNA248737	fimH30	C2	4	C2_4	CTX-M-15	1	Intact	1	2008		United States	North America	Human			5348627	190808	102	380104	50.65	5105
SRR4294841	0000-0061-1744	PRJNA278886	fimH30	C2	4	C2_4	CTX-M-15	1	Intact	1	2016	Boston	United States	North America	Human			5309056	190796	101	346764	50.64	5050
SRR5398452	0000-0064-6888	PRJNA278886	fimH30	C2	4	C2_4	CTX-M-15	1	Intact	1	2016	Boston	United States	North America	Human			5301936	190796	85	347835	50.63	5053
ERR1971737	SQWRP2ZP	PRJEB20792	fimH30	C2	9	C2_9	CTX-M-15	2	Intact	2								5224295	225757	116	812505	50.7	4933
DRR092868	KCH38	PRJDB4303	fimH30	C1	6	C1_6	CTX-M-14	1	Intact	1	2009	Kyoto	Japan	Asia	Human			5153702	225730	103	321877	50.74	4878
ERR1218609	PB251	PRJEB11403	fimH41	A	2	A_2	CTX-M-27	2	Intact	2								5177142	225714	131	481207	50.58	4810
SRR5943519	ECPUTH04	PRJNA389557	fimH41	A	2	A_2	CTX-M-27	1	Intact	1	2016	Bangkok	Thailand	Asia	Human			5116569	225714	94	450709	50.56	4755
ERR1852675	7d95c360-7fd4-11e6-b8fe-3c4a9275d6c8	PRJEB15430	fimH41	A	2	A_2	CTX-M-27	1	Intact	1								5122242	225713	92	484461	50.57	4755
SRR933513	JJ2444	PRJNA211153	fimH30	C2	4	C2_4	CTX-M-15	1	Intact	1	2008	New York	United States	North America	Human			5071867	186163	104	340423	50.76	4777
SRR4245484	0000-0057-1763	PRJNA278886	fimH30	C2	4	C2_4	CTX-M-15	1	Intact	1	2016	Boston	United States	North America	Human			5309191	180794	100	341820	50.64	5049
ERR1971360	49E9VOLY	PRJEB20792	fimH30	C2	9	C2_9	CTX-M-15	2	Intact	2								5226785	225637	96	402478	50.7	4935
ERR276998	78	PRJEB1963	fimH30	C2	9	C2_9	CTX-M-15	1	Intact	1								5221427	225637	124	473170	50.66	4896
SRR3143603	B94	PRJNA295914	fimH30	C2	9	C2_9	CTX-M-15	1	Intact	1	2012		United Kingdom	Europe	Human			5218616	225637	137	382480	50.66	4920
SRR4035122	DHQP1401960	PRJNA288601	fimH30	C2	4	C2_4	CTX-M-15	1	Intact	1	2014	SeattleWA	United States	North America	Human			5030368	178580	74	709674	50.84	4776
ERR1541389	EuSCAPE_TR132	PRJEB10018	fimH30	C2	10	C2_10		0	Intact	0								5243502	225608	110	709666	50.73	4959
ERR1971566	ID9KTXZ9	PRJEB20792	fimH41	A	2	A_2	CTX-M-15	1	Intact	1								5200928	225584	120	883623	50.67	4920
ERR277003	83	PRJEB1963	fimH30	C2	9	C2_9	CTX-M-15	1	Intact	1								5218405	225517	126	473170	50.66	4892
ERR1841129	AM_LREC-83	PRJEB19190	fimH22	B	3	B_3		0	Intact	0	2009		Spain	Europe	Human			5383892	225512	99	631929	50.37	5075
ERR712667	959	PRJEB8084	fimH30	C2	9	C2_9	CTX-M-15	0	Intact	0	2014		Germany	Europe	Human			5119017	225466	87	707961	50.83	4786
ERR1618180	SCP11-25	PRJEB15226	fimH30	C1	6	C1_6	CTX-M-27	1	Intact	1			Netherlands	Europe	Human	M27PP1		5056183	225437	82	1178809	50.75	4715
ERR1718980	SAMPLE_WTCHG_320308_290101	PRJEB17631	fimH30	C2	9	C2_9	CTX-M-15	2	Intact	2								5238193	225384	78	439650	50.71	4965
SRR2449141	0000-0054-1697	PRJNA278886	fimH30	C2	9	C2_9	CTX-M-15	1	Intact	1	2015	Boston	United States	North America	Human			5125099	225384	105	533164	50.77	4828
ERR1822618	7361c380-7fd4-11e6-b8fe-3c4a9275d6c8	PRJEB15430	fimH30	C1	6	C1_6		0	Intact	0								5228267	225382	118	617069	50.8	4937
ERR1617796	SCP01-04-3	PRJEB15226	fimH30	C2	9	C2_9	CTX-M-15	0	Intact	0			Netherlands	Europe	Human			5331876	225017	131	710555	50.72	5054
ERR264254	Escherichia coliVB 905991	PRJEB1252	fimH298	B	7	B_7		0	Intact	0	2010		Netherlands	Europe	Companion Animal			5289440	224938	100	652097	50.41	4967
ERR163892	VB 938310	PRJEB2879	fimH298	B	7	B_7		1	Intact	1								5099051	224854	97	652067	50.59	4760
SRR933357	CD471	PRJNA211153	fimH22	B	7	B_7		0	Intact	0	1967		United States	North America	NA			5024779	224854	133	508634	50.61	4697
ERR1619553	SCP29-66	PRJEB15226	fimH22	B	10	B_10		1	Intact	1			Netherlands	Europe	Human			5178829	224627	102	432917	50.43	4899
ERR1971299	0FR79A27	PRJEB20792	fimH30	C2	10	C2_10	CTX-M-15	1	Intact	1								5297815	224581	104	823867	50.75	4978
ERR161305	S79	PRJEB2968	fimH22	B	3	B_3		1	Intact	1	2009		Australia	Oceania	Human			5230740	224533	114	448814	50.51	4913
ERR161283	S120	PRJEB2968	fimH41	A	2	A_2	CTX-M-14	1	Intact	1	2009		Canada	North America	Human			4977324	224373	126	477467	50.66	4582
ERR1822336	5253b270-7fd4-11e6-b8fe-3c4a9275d6c8	PRJEB15430	fimH41	A	2	A_2	CTX-M-14	1	Intact	1								4975143	224373	103	439699	50.7	4579
ERR264256	Escherichia coliVB 975077	PRJEB1252	fimH30	C1	6	C1_6		1	Intact	1	2010		Italy	Europe	Companion Animal			5028532	224321	104	732036	50.76	4697
ERR277018	98	PRJEB1963	fimH41	A	2	A_2	CTX-M-14	1	Intact	1								4957623	224274	112	439699	50.68	4557
SRR638594	KTE178	PRJNA163373	fimH22	B	7	B_7		0	Intact	0	2010				Human			5180995	224210	105	442449	50.57	4875
ERR439564	eo658	PRJEB4681	fimH30	C2	9	C2_9		0	Intact	0								5088397	224121	109	611165	50.73	4774
ERR264251	Escherichia coliVB 990288	PRJEB1252	fimH22	B	7	B_7		0	Intact	0	2009		Austria	Europe	Companion Animal			4869297	224089	66	542264	50.55	4553
SRR646335	KTE211	PRJNA163435	fimH41	A	2	A_2		1	Intact	1	2010				Human			4875224	224074	106	439697	50.69	4472
ERR1618186	SCP11-39	PRJEB15226	fimH30	C2	9	C2_9	CTX-M-15	1	Intact	1			Netherlands	Europe	Human			5070477	224067	125	400067	50.79	4783
ERR1619454	SCP24-55	PRJEB15226	ND	B	1	B_1		1	Intact	1			Netherlands	Europe	Human			5119016	223990	109	784697	50.74	4823
ERR1971786	WF0VFO5W	PRJEB20792	fimH30	C2	9	C2_9	CTX-M-15	1	Intact	1							M27PP2	5376828	223988	120	437645	50.73	5126
SRR3345833	0000-0057-7708	PRJNA278886	fimH30	C2	9	C2_9		1	Intact	1	2014				Human			5141503	223987	90	521820	50.78	4839
ERR1946801	cffe9590-6f4a-11e6-a83e-3c4a9275d6c8	PRJEB17615	fimH30	C1	6	C1_6	CTX-M-15	1	Intact	1							M27PP2	5057377	223687	87	622930	50.7	4767
ERR435138	eo1301	PRJEB4681	fimH30	C2	9	C2_9		0	Intact	0								5175471	223489	140	611175	50.84	4857
DRR148175	TUM18587	PRJDB7087	fimH30	C1	6	C1_6		1	Intact	1	2017				Human	M27PP1		5113351	223333	87	693092	50.73	4805
ERR435340	eo1631	PRJEB4681	fimH22	B	7	B_7		0	Intact	0								5143199	223209	113	847385	50.5	4788
SRR4245483	0000-0057-1739	PRJNA278886	fimH30	C1	6	C1_6	CTX-M-27	1	Intact	1	2016	Boston	United States	North America	Human	M27PP1	M27PP2	5071941	203863	86	693093	50.79	4738
DRR033892	N0494-1	PRJDB3868	fimH30	C2	9	C2_9	CTX-M-15	1	Intact	1	2014		Nepal	Asia	Human			5173779	223015	79	505601	50.7	4861
SRR3143597	B71	PRJNA295914	ND	B	1	B_1		0	Intact	0	2012		United Kingdom	Europe	Human			5128237	222766	93	420080	50.7	4808
SRR7724749	567	PRJNA486855	fimH30	C1	6	C1_6		0	Intact	0	2017		Australia	Oceania	Food			5027908	222697	88	339986	50.77	4729
ERR277009	89	PRJEB1963	fimH22	B	7	B_7		0	Intact	0								4866129	222661	52	628343	50.65	4526
ERR474044	eo991	PRJEB5065	fimH682	B	7	B_7		0	Intact	0								5055249	222657	91	632402	50.67	4709
ERR434426	eo2652	PRJEB4681	fimH30	C1	6	C1_6		0	Intact	0								5022546	222557	101	617514	50.79	4703
SRR5445921	0000-0064-6743	PRJNA278886	fimH30	C1	6	C1_6	CTX-M-27	1	Intact	1	2016	Boston	United States	North America	Human	M27PP1	M27PP2	4997108	173575	89	693093	50.75	4660
ERR1946791	cfa9bed0-6f4a-11e6-a83e-3c4a9275d6c8	PRJEB17615	fimH30	C1	6	C1_6	CTX-M-27	1	Intact	1						M27PP1		5017610	222271	77	623008	50.79	4691
ERR2232655	49	PRJEB23208	fimH30	C1	6	C1_6	CTX-M-27	1	Intact	1	2016		Germany	Europe	Human	M27PP1	M27PP2	5044749	162437	84	529795	50.77	4690
ERR2232724	121	PRJEB23208	fimH30	C1	6	C1_6	CTX-M-27	1	Intact	1	2016		Germany	Europe	Human	M27PP1	M27PP2	5179776	158936	97	508014	50.67	4866
ERR2232757	167	PRJEB23208	fimH30	C1	6	C1_6	CTX-M-27	1	Intact	1	2016		Germany	Europe	Human	M27PP1	M27PP2	5074350	158936	100	435735	50.75	4731
ERR2232740	143	PRJEB23208	fimH30	C1	6	C1_6	CTX-M-27	1	Intact	1	2016		Germany	Europe	Human	M27PP1	M27PP2	5025229	140621	105	294986	50.8	4676
SRR7724766	63	PRJNA486855	fimH30	C1	6	C1_6		1	Intact	1	2017		Australia	Oceania	Food	M27PP1	M27PP2	5035694	159822	96	295557	50.69	4701
SRR5810513	0000-0065-7047	PRJNA278886	fimH30	C1	6	C1_6	CTX-M-27	1	Intact	1	2017	Boston	United States	North America	Human	M27PP1	M27PP2	5000453	140585	89	587218	50.85	4678
SRR6165827	0000-0071-1658	PRJNA278886	fimH30	C1	6	C1_6	CTX-M-27	1	Intact	1	2017	Boston	United States	North America	Human	M27PP1	M27PP2	5226003	129107	123	498665	51.03	4931
SRR7724814	273	PRJNA486855	fimH30	C1	6	C1_6		0	Intact	0	2017		Australia	Oceania	Food	M27PP1	M27PP2	4835522	105802	122	236841	50.7	4491
ERR2232764	177	PRJEB23208	fimH30	C1	6	C1_6	CTX-M-27	1	Intact	1	2017		Germany	Europe	Human	M27PP1	M27PP2	4967062	87486	132	292332	50.86	4645
SRR6703061	pb36	PRJNA433633	fimH30	C2	9	C2_9	CTX-M-15	1	Intact	1	2011		Canada	North America	Human			5281860	222232	149	630491	50.8	5009
SRR5420070	0000-0063-4590	PRJNA278886	fimH30	C2	4	C2_4	CTX-M-15	1	Intact	1	2016	Boston	United States	North America	Human			5214956	175620	112	354787	50.65	4945
SRR5781877	PNUSAE007642	PRJNA218110	fimH30	C1	6	C1_6	CTX-M-15	1	Intact	1			United States	North America				5279681	222192	77	1196325	50.7	5020
SRR3932429	0000-0057-9426	PRJNA278886	fimH30	C2	9	C2_9	CTX-M-15	1	Intact	1	2014	Boston	United States	North America	Human			5275991	222185	112	548929	50.78	5018
SRR3932427	0000-0057-9414	PRJNA278886	fimH30	C2	9	C2_9	CTX-M-15	1	Intact	1	2014	Boston	United States	North America	Human			5270894	222185	130	548929	50.77	5017
SRR3588896	0000-0057-9417	PRJNA278886	fimH30	C2	9	C2_9	CTX-M-15	2	Intact	2	2014				Human			5185352	222185	127	469114	50.78	4903
SRR3618634	0000-0057-7730	PRJNA278886	fimH30	C2	9	C2_9	CTX-M-15	1	Intact	1	2014				Human			5184157	222185	102	523154	50.81	4886
SRR3345834	0000-0057-7711	PRJNA278886	fimH30	C2	9	C2_9	CTX-M-15	1	Intact	1	2014				Human			5183165	222185	123	523154	50.8	4878
SRR3345831	0000-0057-7702	PRJNA278886	fimH30	C2	9	C2_9	CTX-M-15	1	Intact	1	2014				Human			5180764	222185	127	464123	50.8	4883
SRR3618633	0000-0057-7727	PRJNA278886	fimH30	C2	9	C2_9	CTX-M-15	1	Intact	1	2014				Human			5180671	222185	107	523154	50.81	4876
SRR3618620	0000-0057-7739	PRJNA278886	fimH30	C2	9	C2_9	CTX-M-15	1	Intact	1	2014				Human			5180565	222185	118	523154	50.8	4883
SRR3618622	0000-0057-9224	PRJNA278886	fimH30	C2	9	C2_9	CTX-M-15	1	Intact	1	2014				Human			5176254	222185	122	460782	50.8	4871
SRR3618621	0000-0057-9221	PRJNA278886	fimH30	C2	9	C2_9	CTX-M-15	1	Intact	1	2014				Human			5141751	222185	119	523154	50.81	4835
SRR3345825	0000-0057-7714	PRJNA278886	fimH30	C2	9	C2_9	CTX-M-15	1	Intact	1	2014				Human			5137161	222185	128	523154	50.81	4829
ERR1971382	5VATO05D	PRJEB20792	fimH30	C1	6	C1_6	CTX-M-27	1	Intact	1						M27PP1		5060162	222185	75	601488	50.72	4743
SRR3932421	0000-0057-7736	PRJNA278886	fimH30	C2	9	C2_9	CTX-M-15	1	Intact	1	2014	Boston	United States	North America	Human			5207238	222184	127	470494	50.77	4932
SRR3618619	0000-0057-7733	PRJNA278886	fimH30	C2	9	C2_9	CTX-M-15	1	Intact	1	2014				Human			5190498	222184	119	523143	50.8	4889
SRR3345832	0000-0057-7705	PRJNA278886	fimH30	C2	9	C2_9	CTX-M-15	1	Intact	1	2014				Human			5185243	222184	133	523143	50.8	4888
SRR6713250	2051/3071	PRJNA433394	fimH30	C2	4	C2_4		0	Intact	0	2015		United States	North America	Human			5262672	170079	109	429683	50.67	4993
SRR5398450	0000-0063-5582	PRJNA278886	fimH30	C2	4	C2_4	CTX-M-15	1	Intact	1	2016	Boston	United States	North America	Human			5353007	169098	119	346704	50.61	5107
DRR061437	HE-MDREc09	PRJDB4868	fimH30	C2	4	C2_4	CTX-M-15	1	Intact	1	2014		United States	North America	Human			5234138	161224	135	532688	50.76	4941
SRR1314246	blood-09-0428	PRJNA248737	fimH30	C2	4	C2_4	CTX-M-15	1	Intact	1	2009		United States	North America	Human			5329680	160833	131	319048	50.65	5080
SRR1314271	blood-10-0223	PRJNA248737	fimH30	C2	4	C2_4	CTX-M-15	1	Intact	1	2010		United States	North America	Human			5316757	159531	135	304327	50.65	5066
SRR6165823	0000-0066-3492	PRJNA278886	fimH30	C2	4	C2_4	CTX-M-15	1	Intact	1	2017	Boston	United States	North America	Human			5205242	159295	112	369812	50.75	4932
SRR5120214	0000-0061-1759	PRJNA278886	fimH30	C2	4	C2_4	CTX-M-15	1	Intact	1	2016	Boston	United States	North America	Human			5378993	158936	139	711119	50.71	5160
ERR1718983	SAMPLE_WTCHG_320308_291190	PRJEB17631	fimH30	C1	6	C1_6	CTX-M-27/15	2	Intact	2						M27PP1		5238141	222183	113	657618	50.72	4957
SRR5642120	Escherichia coli_13	PRJNA388450	fimH30	C1	6	C1_6	CTX-M-27	1	Intact	1	2013	Houston	United States	North America	Human	M27PP1		5227481	222183	136	620782	50.73	4942
SRR2820647	FDAARGOS_142	PRJNA231221	fimH30	C2	4	C2_4	CTX-M-15	1	Intact	1	2014	Washington	United States	North America	Human			5289741	150847	169	427796	50.58	5031
ERR1718922	SAMPLE_WTCHG_320308_259101	PRJEB17631	fimH519	C1	6	C1_6	CTX-M-15	1	Intact	1								5223466	222183	93	618444	50.67	4912
SRR4417902	TX-ACB1303611	PRJNA284275	fimH30	C1	6	C1_6	CTX-M-27	1	Intact	1	2013		United States	North America	Human	M27PP1		5222182	222183	82	595738	50.76	4926
DRR148151	TUM18563	PRJDB7087	fimH30	C1	6	C1_6	CTX-M-14	1	Intact	1	2016				Human			5216794	222183	102	347269	50.72	4941
SRR4245478	0000-0057-1779	PRJNA278886	fimH30	C2	4	C2_4	CTX-M-15	1	Intact	1	2016	Boston	United States	North America	Human			5275447	129982	142	318703	50.63	5017
SRR3051021	HICF27	PRJNA306133	fimH30	C2	9	C2_9	CTX-M-15	1	Intact	1	2010	Oxford	United Kingdom	Europe	Human			5180353	222183	87	362398	50.79	4903
ERR1790763	c4bda600-fa7c-11e5-a43c-3c4a9275d6c8	PRJEB12887	fimH30	C1	6	C1_6	CTX-M-27	1	Intact	1						M27PP1		5171320	222183	82	743019	50.77	4866
SRR6892716	35492	PRJNA445400	fimH30	C1	6	C1_6	CTX-M-27	1	Intact	1	2015	New York	United States	North America	Human	M27PP1		5153584	222183	124	603883	50.72	4876
SRR5642124	Escherichia coli_17	PRJNA388450	fimH30	C1	6	C1_6		2	Intact	2	2013	Houston	United States	North America	Human			5151337	222183	75	620752	50.68	4827
ERR1618096	SCP06-07-2	PRJEB15226	fimH30	C1	6	C1_6	CTX-M-27	1	Intact	1			Netherlands	Europe	Human	M27PP1		5143471	222183	100	605458	50.77	4833
ERR1617722	SCK08-27	PRJEB15226	fimH30	C2	9	C2_9	CTX-M-15	1	Intact	1			Netherlands	Europe	Human			5121147	222183	97	460815	50.81	4826
SRR6892733	35291	PRJNA445400	fimH30	C1	6	C1_6	CTX-M-27	1	Intact	1	2015	New York	United States	North America	Human	M27PP1		5113476	222183	116	603884	50.76	4804
DRR148179	TUM18591	PRJDB7087	fimH30	C1	6	C1_6	CTX-M-27	1	Intact	1	2017				Human	M27PP1		5103316	222183	123	572638	50.75	4793
SRR6164085	0000-0063-4624	PRJNA278886	fimH30	C1	6	C1_6	CTX-M-27	1	Intact	1	2016	Boston	United States	North America	Human	M27PP1		5102659	222183	122	603884	50.75	4790
ERR1618339	SCP18-70	PRJEB15226	fimH30	C1	6	C1_6	CTX-M-27	1	Intact	1			Netherlands	Europe	Human	M27PP1		5100100	222183	111	693092	50.75	4790
ERR2238055	SAMPLE_WTCHG_447699_266114	PRJEB21277	fimH30	C1	6	C1_6		1	Intact	1						M27PP1		5089288	222183	120	600006	50.77	4803
SRR3987143	PNUSAE003762	PRJNA218110	fimH30	C1	6	C1_6		0	Intact	0			United States	North America				5079441	222183	108	539008	50.68	4779
SRR3999081	Ecol_AZ161	PRJNA316786	fimH30	C1	6	C1_6		0	Intact	0	2013	Lafayette	United States	North America	Human			5078297	222183	88	542513	50.87	4770
DRR148208	TUM18620	PRJDB7087	fimH30	C1	6	C1_6	CTX-M-27	1	Intact	1	2017				Human	M27PP1		5074258	222183	87	425778	50.72	4761
SRR3057124	0000-0055-3690	PRJNA278886	fimH30	C1	6	C1_6	CTX-M-27	1	Intact	1	2015	Boston	United States	North America	Human	M27PP1		5072772	222183	104	393169	50.71	4762
ERR1618438	SCP24-13	PRJEB15226	fimH30	C1	6	C1_6	CTX-M-14	1	Intact	1			Netherlands	Europe	Human			5070016	222183	107	677709	50.75	4757
ERR1618350	SCP19-42	PRJEB15226	fimH30	C1	6	C1_6	CTX-M-27	1	Intact	1			Netherlands	Europe	Human	M27PP1		5060380	222183	90	524047	50.75	4733
ERR1946767	cec07040-6f4a-11e6-a83e-3c4a9275d6c8	PRJEB17615	fimH30	C1	6	C1_6	CTX-M-27	1	Intact	1						M27PP1		5036193	222183	75	682981	50.76	4692
ERR1791004	d4fc9580-fa7c-11e5-b358-3c4a9275d6c8	PRJEB12887	fimH30	C1	6	C1_6		1	Intact	1						M27PP1		5033564	222183	86	614750	50.77	4702
DRR148166	TUM18578	PRJDB7087	fimH30	C1	6	C1_6	CTX-M-27	1	Intact	1	2017				Human	M27PP1		5030573	222183	79	684824	50.74	4715
ERR1617960	SCK63-05	PRJEB15226	fimH30	C1	6	C1_6	CTX-M-14	1	Intact	1			Netherlands	Europe	Human			5027801	222183	104	634361	50.74	4726
DRR148361	TUM18773	PRJDB7087	fimH30	C1	6	C1_6	CTX-M-27	1	Intact	1	2017				Human	M27PP1		5012734	222183	87	606447	50.78	4689
DRR148195	TUM18607	PRJDB7087	fimH30	C1	6	C1_6	CTX-M-27	1	Intact	1	2017				Human	M27PP1		5008150	222183	74	936616	50.71	4676
ERR2719163		PRJEB20357	fimH30	C1	6	C1_6	CTX-M-15	1	Intact	1						M27PP1		5003453	222183	88	622992	50.74	4675
DRR092887	BRG128	PRJDB4303	fimH30	C1	6	C1_6		0	Intact	0	2014		Japan	Asia	Human	M27PP1		4975186	222183	78	374754	50.73	4658
ERR1971389	6FE3GNQN	PRJEB20792	fimH30	C1	6	C1_6	CTX-M-27	1	Intact	1						M27PP1		4964922	222183	78	601131	50.71	4625
ERR1971635	NCDAIM3W	PRJEB20792	fimH30	C0	11	C0_11	CTX-M-15	1	Intact	1								5263558	222182	104	484362	50.72	4996
ERR712556	613	PRJEB8084	fimH30	C1	6	C1_6	CTX-M-27	1	Intact	1	2013		Germany	Europe	Human	M27PP1		5157003	222182	80	692735	50.76	4884
DRR148204	TUM18616	PRJDB7087	fimH30	C1	6	C1_6	CTX-M-27	1	Intact	1	2017				Human	M27PP1		5150908	222182	96	680542	50.76	4825
SRR6703046	pb30	PRJNA433633	fimH41	A	2	A_2		1	Intact	1	2009		Canada	North America	Human			5120266	222182	116	452015	50.69	4807
DRR148134	TUM18546	PRJDB7087	fimH30	C1	6	C1_6	CTX-M-27	1	Intact	1	2016				Human	M27PP1		5061757	222182	129	524573	50.75	4740
ERR1617916	SCK27-66	PRJEB15226	fimH412	A	2	A_2		1	Intact	1			Netherlands	Europe	Human			5039778	222182	94	891806	50.63	4703
ERR1617915	SCK27-65	PRJEB15226	fimH412	A	2	A_2		1	Intact	1			Netherlands	Europe	Human			5036252	222182	97	628961	50.63	4692
ERR712622	904	PRJEB8084	fimH30	C2	9	C2_9	CTX-M-15	1	Intact	1	2014		Germany	Europe	Human			5363263	222181	111	361723	50.69	5076
ERR1617883	SCK09-47	PRJEB15226	fimH30	C1	6	C1_6	CTX-M-27	1	Intact	1			Netherlands	Europe	Human	M27PP1		5102073	222174	85	524574	50.66	4781
DRR148330	TUM18742	PRJDB7087	fimH30	C1	6	C1_6	CTX-M-14	1	Intact	1	2017				Human			5088937	222174	80	622928	50.71	4776
SRR6456786	PNUSAE011662	PRJNA218110	fimH30	C2	4	C2_4	CTX-M-15	1	Intact	1			United States	North America				5290221	84535	145	271086	50.84	5034
ERR1878426	5be5ee90-5557-11e6-9a3d-3c4a9275d6c8	PRJEB19918	fimH30	C1	6	C1_6	CTX-M-27	1	Intact	1						M27PP1		5158676	222051	86	682075	50.71	4866
ERR1878427	5bed4190-5557-11e6-9a3d-3c4a9275d6c8	PRJEB19918	fimH30	C1	6	C1_6	CTX-M-27	1	Intact	1						M27PP1		5157215	222051	91	682075	50.71	4859
ERR2138621	67f0d840-535d-11e6-9a3d-3c4a9275d6c8	PRJEB21499	fimH30	C1	6	C1_6	CTX-M-27	1	Intact	1						M27PP1		5155780	222051	89	776591	50.7	4868
ERR2719183		PRJEB20357	fimH30	C1	6	C1_6	CTX-M-27	1	Intact	1						M27PP1	M27PP2	5107620	274233	83	620787	50.69	4778
ERR1585798	b00e8e80-dfca-11e5-88b1-3c4a9275d6c6	PRJEB12888	fimH30	C1	6	C1_6	CTX-M-27	1	Intact	1						M27PP1		5076702	222051	96	685525	50.74	4750
ERR1035679	31384-sc-2292677	PRJEB1252	fimH30	C1	6	C1_6	CTX-M-27	1	Intact	1						M27PP1	M27PP2	5024128	259172	73	692734	50.74	4678
ERR1015390	MSB1_9J-sc-2280427	PRJEB6891	fimH30	C1	6	C1_6	CTX-M-27	1	Intact	1						M27PP1		5064377	222051	87	619731	50.77	4724
ERR1971802	X46IU235	PRJEB20792	fimH30	C1	6	C1_6		0	Intact	0						M27PP1	M27PP2	5018895	259061	61	622908	50.71	4692
ERR1878398	5ae658e0-5557-11e6-9a3d-3c4a9275d6c8	PRJEB19918	fimH30	C1	6	C1_6	CTX-M-27	1	Intact	1						M27PP1	M27PP2	4984365	243506	80	709182	50.73	4626
ERR2138700	7cbc7bd0-535d-11e6-9a3d-3c4a9275d6c8	PRJEB21499	fimH30	C1	6	C1_6	CTX-M-27	1	Intact	1						M27PP1	M27PP2	4983950	243506	80	723765	50.73	4628
ERR1878396	5ad65350-5557-11e6-9a3d-3c4a9275d6c8	PRJEB19918	fimH30	C1	6	C1_6	CTX-M-27	1	Intact	1						M27PP1	M27PP2	4981304	243506	82	723765	50.73	4627
ERR2138477	50419cc0-535d-11e6-9a3d-3c4a9275d6c8	PRJEB21499	fimH30	C1	6	C1_6	CTX-M-27	1	Intact	1						M27PP1	M27PP2	4980596	243506	83	723765	50.73	4627
ERR1878356	59633b50-5557-11e6-9a3d-3c4a9275d6c8	PRJEB19918	fimH30	C1	6	C1_6	CTX-M-27	1	Intact	1						M27PP1	M27PP2	4979352	243506	83	709182	50.73	4623
ERR2747831		PRJEB20357	fimH30	C1	6	C1_6	CTX-M-27	1	Intact	1						M27PP1	M27PP2	5060921	233517	73	936996	50.73	4723
ERR1878381	5a4f4900-5557-11e6-9a3d-3c4a9275d6c8	PRJEB19918	fimH30	C1	6	C1_6	CTX-M-27	1	Intact	1						M27PP1	M27PP2	4979558	233280	81	692734	50.73	4623
ERR1878355	595b7320-5557-11e6-9a3d-3c4a9275d6c8	PRJEB19918	fimH30	C1	6	C1_6	CTX-M-27	1	Intact	1						M27PP1	M27PP2	4978615	233280	86	692734	50.73	4619
ERR1878459	61c07f60-5557-11e6-9a3d-3c4a9275d6c8	PRJEB19918	fimH30	C1	6	C1_6	CTX-M-27	1	Intact	1						M27PP1	M27PP2	4980638	229701	86	709182	50.73	4619
ERR1878382	5a5a1e70-5557-11e6-9a3d-3c4a9275d6c8	PRJEB19918	fimH30	C1	6	C1_6	CTX-M-27	1	Intact	1						M27PP1	M27PP2	4984955	229682	76	723765	50.73	4631
ERR1878400	5af992c0-5557-11e6-9a3d-3c4a9275d6c8	PRJEB19918	fimH30	C1	6	C1_6	CTX-M-27	1	Intact	1						M27PP1	M27PP2	4981534	229644	86	709182	50.73	4623
ERR2747832		PRJEB20357	fimH30	C1	6	C1_6	CTX-M-27	1	Intact	1						M27PP1	M27PP2	5059468	223039	72	692723	50.73	4720
ERR161268	S105	PRJEB2968	fimH22	B	1	B_1		0	Intact	0	2008		Australia	Oceania	Human			5056966	222020	81	610256	50.57	4737
ERR435157	eo1477	PRJEB4681	fimH22	B	1	B_1		0	Intact	0								5173162	222002	85	439573	50.7	4896
ERR2747834		PRJEB20357	fimH30	C1	6	C1_6	CTX-M-27	1	Intact	1						M27PP1	M27PP2	5060388	222270	75	692723	50.73	4720
SRR6440060	PNUSAE011556	PRJNA218110	fimH30	C2	4	C2_4	CTX-M-15	1	Intact	1			United States	North America				5294761	74667	184	341638	50.81	5036
SRR6440079	PNUSAE011555	PRJNA218110	fimH30	C2	4	C2_4	CTX-M-15	1	Intact	1			United States	North America				5280806	73660	198	265199	50.86	5026
SRR4271483	KCJ4902	PRJNA298331	fimH30	C2	4	C2_4	CTX-M-15	1	Intact	1	2016		United States	North America	Human			5133538	29527	344	79074	51.13	4872
ERR1822501	679b15b0-7fd4-11e6-b8fe-3c4a9275d6c8	PRJEB15430	fimH30	C1	6	C1_6		1	Intact	1						M27PP1		5281377	221963	128	684696	50.6	5012
ERR474083	eo1740	PRJEB5065	fimH30	C2	9	C2_9	CTX-M-15	1	Intact	1								5272181	221963	122	610947	50.68	4983
ERR1543525	UPEC	PRJEB12513	fimH30	C2	9	C2_9		0	Intact	0								5246475	221963	110	381287	50.74	4951
ERR830487	NHES0157	PRJEB7657	fimH30	C2	9	C2_9	CTX-M-15	1	Intact	1								5236395	221963	114	556320	50.76	4961
ERR1035651	33147-sc-2292648	PRJEB1252	fimH30	C2	9	C2_9	CTX-M-15	1	Intact	1								5229198	221963	97	644362	50.74	4969
ERR780262	NHES0081	PRJEB7657	fimH30	C2	9	C2_9	CTX-M-15	1	Intact	1								5223158	221963	113	488465	50.69	4936
SRR3051032	HICF71	PRJNA306133	fimH30	C2	4	C2_4	CTX-M-15	1	Intact	1	2010	Oxford	United Kingdom	Europe	Human			5245890	254291	97	654180	50.75	4983
ERR1891319	Escherichia coli	PRJEB8666	fimH30	C2	9	C2_9	CTX-M-15	1	Intact	1								5216735	221963	114	709587	50.75	4941
ERR1891360	Escherichia coli	PRJEB8666	fimH30	C2	9	C2_9		0	Intact	0								5197368	221963	122	709634	50.75	4917
ERR998490	gha500054-sc-2235592	PRJEB8666	fimH30	C2	9	C2_9	CTX-M-15	1	Intact	1								5193722	221963	143	610887	50.74	4923
SRR3050974	HICF203	PRJNA306133	fimH30	C2	4	C2_4	CTX-M-15	1	Intact	1	2011	Oxford	United Kingdom	Europe	Human			5347381	216441	106	649421	50.64	5111
ERR161261	S98	PRJEB2968	fimH30	C2	9	C2_9		1	Intact	1	2008		Australia	Oceania	Human			5183896	221963	126	611170	50.65	4875
ERR830628	NHES0195	PRJEB7657	fimH30	C2	9	C2_9	CTX-M-15	1	Intact	1								5164382	221963	100	556306	50.77	4873
ERR830528	NHES0240	PRJEB7657	fimH30	C2	9	C2_9	CTX-M-15	1	Intact	1								5164313	221963	99	556296	50.77	4883
ERR1946811	d0674270-6f4a-11e6-a83e-3c4a9275d6c8	PRJEB17615	fimH30	C2	9	C2_9	CTX-M-15	1	Intact	1								5150672	221963	92	557328	50.82	4857
ERR1617782	SCK52-62	PRJEB15226	fimH30	C1	6	C1_6	CTX-M-27	1	Intact	1			Netherlands	Europe	Human	M27PP1		5139780	221963	93	370983	50.68	4852
SRR3050998	HICF236	PRJNA306133	fimH30	C2	4	C2_4	CTX-M-15	1	Intact	1	2011	Oxford	United Kingdom	Europe	Human			5449620	190808	152	434045	50.61	5210
ERR1852604	7b1755e0-7fd4-11e6-b8fe-3c4a9275d6c8	PRJEB15430	fimH30	C1	6	C1_6		1	Intact	1						M27PP1		5122515	221963	117	614675	50.73	4825
ERR1937152	4c3dba50-a286-11e6-8d8d-3c4a9275d6c8	PRJEB15430	fimH30	C1	6	C1_6		1	Intact	1						M27PP1		5111557	221963	109	632944	50.74	4793
ERR1623149	7eece050-fa7c-11e5-9ab9-3c4a9275d6c8	PRJEB12887	fimH30	C1	6	C1_6		0	Intact	0								5105921	221963	112	618314	50.77	4780
ERR1822468	6675a880-7fd4-11e6-b8fe-3c4a9275d6c8	PRJEB15430	fimH30	C1	6	C1_6		0	Intact	0						M27PP1		5069147	221963	98	780259	50.75	4734
ERR1852680	7dc14030-7fd4-11e6-b8fe-3c4a9275d6c8	PRJEB15430	fimH30	C1	6	C1_6		1	Intact	1						M27PP1		5051650	221963	79	508211	50.77	4719
ERR1216280	VRES0251	PRJEB8770	fimH30	C1	6	C1_6	CTX-M-27	1	Intact	1						M27PP1		5049719	221963	73	622924	50.66	4708
ERR474153	eo2562	PRJEB5065	fimH30	C1	6	C1_6		0	Intact	0								5025017	221963	104	618404	50.79	4700
ERR474186	eo3173	PRJEB5065	fimH30	C1	6	C1_6		0	Intact	0								4963044	221963	99	618435	50.76	4642
ERR1218623	PB375	PRJEB11403	fimH30	C1	6	C1_6	CTX-M-27	1	Intact	1						M27PP1		4838165	221963	73	559708	50.8	4518
DRR061448	HE-MDREc24	PRJDB4868	fimH30	C1	6	C1_6	CTX-M-14	1	Intact	1	2015		United States	North America	Human			5083395	221962	103	351365	50.79	4759
ERR1619033	SCP09-78	PRJEB15226	fimH41	A	2	A_2	CTX-M-14	1	Intact	1			Netherlands	Europe	Human			5073753	221962	140	489138	50.74	4729
SRR1314229	blood-08-1447	PRJNA248737	fimH30	C1	6	C1_6		0	Intact	0	2008		United States	North America	Human			4969148	221962	81	618255	50.81	4652
ERR1619305	SCK52-21	PRJEB15226	fimH41	A	2	A_2	CTX-M-15	1	Intact	1			Netherlands	Europe	Human			4952419	221962	99	452051	50.72	4605
SRR2970777	cam_3162	PRJNA297860	fimH41	A	2	A_2		0	Intact	0	2011		Cambodia	Asia	Human			4942318	221962	101	561197	50.75	4597
ERR1891314	Escherichia coli	PRJEB8666	fimH30	C1	6	C1_6		0	Intact	0								5122379	221895	101	696654	50.65	4808
ERR1891344	Escherichia coli	PRJEB8666	fimH30	C1	6	C1_6		0	Intact	0								5184003	221847	88	960551	50.57	4892
ERR1891348	Escherichia coli	PRJEB8666	fimH30	C1	6	C1_6		0	Intact	0								5165157	221843	88	639241	50.61	4885
ERR1215624	MSB1_5E-sc-2280351	PRJEB6891	fimH30	C1	6	C1_6	CTX-M-27	1	Intact	1						M27PP1		5090261	221711	98	437276	50.73	4768
ERR1015350	MSB1_4E-sc-2280348	PRJEB6891	fimH30	C1	6	C1_6	CTX-M-27	1	Intact	1						M27PP1		5089460	221711	96	437276	50.73	4772
ERR1617838	SCK02-45	PRJEB15226	fimH30	C1	6	C1_6	CTX-M-27	1	Intact	1			Netherlands	Europe	Human	M27PP1		5055170	221561	79	714878	50.67	4729
ERR1618079	SCP05-08	PRJEB15226	fimH30	C1	6	C1_6	CTX-M-27	1	Intact	1			Netherlands	Europe	Human	M27PP1		5052893	221561	81	692735	50.67	4724
SRR4067429	11.1-R1	PRJNA335932	fimH22	B	1	B_1		0	Intact	0	2009	Sydney	Australia	Oceania	Human			5097930	221546	47	554189	50.65	4810
ERR1618056	SCP03-67	PRJEB15226	fimH30	C2	9	C2_9	CTX-M-15	0	Intact	0			Netherlands	Europe	Human			5136887	221504	119	694222	50.84	4805
SRR2449140	0000-0054-1694	PRJNA278886	fimH30	C2	9	C2_9	CTX-M-15	1	Intact	1	2015	Boston	United States	North America	Human			5210682	221389	136	361962	50.78	4932
ERR1618086	SCP05-32	PRJEB15226	fimH30	C2	9	C2_9	CTX-M-15	1	Intact	1			Netherlands	Europe	Human			5276794	221387	91	708927	50.66	4966
SRR3932418	0000-0057-9429	PRJNA278886	fimH30	C2	9	C2_9	CTX-M-15	1	Intact	1	2014	Boston	United States	North America	Human			5258426	221387	120	548911	50.76	4992
SRR2544769	0000-0054-2912	PRJNA278886	fimH30	C2	9	C2_9	CTX-M-15	1	Intact	1	2015	Boston	United States	North America	Human			5183120	221387	116	523154	50.81	4877
SRR2449109	0000-0054-1691	PRJNA278886	fimH30	C2	9	C2_9	CTX-M-15	1	Intact	1	2015	Boston	United States	North America	Human			5161756	221386	127	470494	50.79	4860
SRR3588895	0000-0057-9227	PRJNA278886	fimH30	C2	9	C2_9		0	Intact	0	2014				Human			5031922	221386	120	523143	50.77	4728
SRR5936483	MER-58	PRJNA398288	fimH41	A	2	A_2	CTX-M-27	1	Intact	1	2015	Melbourne	Australia	Oceania	Human			5134481	221334	127	484667	50.55	4779
DRR148303	TUM18715	PRJDB7087	fimH30	C1	6	C1_6		0	Intact	0	2017				Human			5070757	221042	85	820700	50.76	4748
ERR2719001		PRJEB20357	fimH30	C0	11	C0_11		0	Intact	0								5178978	220986	84	507592	50.63	4895
ERR264265	Escherichia coliVB 901682	PRJEB1252	fimH681	B	7	B_7		0	Truncated	0	2010		Germany	Europe	Companion Animal			5012701	220918	83	611116	50.52	4642
ERR435134	eo1139	PRJEB4681	fimH30	C2	9	C2_9		0	Intact	0								5136205	220872	121	648816	50.67	4814
ERR2232727	124	PRJEB23208	fimH30	C2	9	C2_9	CTX-M-15	1	Intact	1	2016		Germany	Europe	Human			5091304	220866	104	510671	50.82	4791
SRR3050954	HICF171	PRJNA306133	fimH99	C2	4	C2_4	CTX-M-15	1	Intact	1	2010	Oxford	United Kingdom	Europe	Human			5253136	190808	118	709598	50.77	4992
SRR3143576	B104	PRJNA295914	fimH30	C2	4	C2_4		0	Intact	0	2012		United Kingdom	Europe	Human			5277498	164367	126	303807	50.64	5023
ERR2505731	DRC_BKV__03	PRJEB21637	fimH30	C2	9	C2_9	CTX-M-15	1	Intact	1	2012							5239589	220571	100	484270	50.72	4958
ERR1822369	5b68adc0-7fd4-11e6-b8fe-3c4a9275d6c8	PRJEB15430	fimH30	C1	6	C1_6	CTX-M-27	1	Intact	1						M27PP1		5062583	220404	86	599088	50.77	4737
ERR1218582	PB13	PRJEB11403	fimH30	C1	6	C1_6	CTX-M-27	1	Intact	1						M27PP1		5082405	220343	107	643256	50.75	4747
ERR1841135	AM_LREC-77	PRJEB19190	fimH22	B	7	B_7		0	Intact	0	2006		Spain	Europe	Human			5397120	220329	98	504976	50.41	5110
ERR161281	S118	PRJEB2968	fimH30	C2	4	C2_4	CTX-M-15	1	Intact	1	2011		United Kingdom	Europe	Human			5233425	158780	142	303961	50.64	4968
ERR1822372	5b911d50-7fd4-11e6-b8fe-3c4a9275d6c8	PRJEB15430	fimH89	A	2	A_2		1	Intact	1								5075445	219975	90	566571	50.69	4728
ERR1971675	Q1WOLBK0	PRJEB20792	fimH89	A	2	A_2		2	Intact	2								4970234	219949	77	342079	50.72	4623
ERR175719	18354	PRJEB2226	fimH22	B	3	B_3		0	Intact	0								5153558	219856	73	465013	50.45	4833
SRR7285611	318564	PRJNA248792	fimH30	C2	4	C2_4	CTX-M-15	1	Intact	1	2016		United Kingdom	Europe	Human			5258712	158779	141	371598	50.65	4977
ERR1366623	RA175	PRJEB12376	fimH30	C2	9	C2_9	CTX-M-15	2	Truncated	2								5239054	219427	128	609094	50.75	4951
ERR1366622	RA173	PRJEB12376	fimH30	C2	9	C2_9	CTX-M-15	2	Truncated	2								5237948	219427	132	609094	50.76	4949
DRR033895	N0512	PRJDB3868	fimH30	C2	9	C2_9	CTX-M-15	1	Intact	1	2014		Nepal	Asia	Human			5305943	219400	91	387299	50.63	4994
ERR1619106	SCP13-53	PRJEB15226	fimH30	C2	9	C2_9	CTX-M-15	0	Intact	0			Netherlands	Europe	Human			5201374	219400	124	362184	50.78	4869
ERR2719283		PRJEB20357	fimH30	C2	9	C2_9	CTX-M-15	1	Intact	1								5200484	219400	110	400979	50.78	4893
DRR033904	N0985-2	PRJDB3868	fimH30	C2	9	C2_9	CTX-M-15	1	Intact	1	2014		Nepal	Asia	Human			5186438	219400	115	623875	50.73	4907
ERR1035693	IHIT27861-sc-2292692	PRJEB1252	fimH22	B	3	B_3		0	Intact	0								5650379	219280	119	621229	50.4	5367
ERR1822395	5cd0f050-7fd4-11e6-b8fe-3c4a9275d6c8	PRJEB15430	fimH1426	A	2	A_2		1	Intact	1								5153367	219262	137	606474	50.64	4810
SRR2449143	0000-0054-1703	PRJNA278886	fimH30	C2	9	C2_9	CTX-M-15	1	Intact	1	2015	Boston	United States	North America	Human			5177709	219253	120	361717	50.81	4874
ERR1948923	DE-COMM-3240	PRJEB20550	fimH22	B	7	B_7		0	Intact	0								5009093	219027	90	441846	50.58	4658
ERR264279	Escherichia coliEX 4	PRJEB1252	fimH30	C2	9	C2_9	CTX-M-15	2	Intact	2	2011		Czech Republic	Europe	Wild Animal			5208667	218823	149	511697	50.71	4871
ERR2232726	123	PRJEB23208	fimH30	C1	6	C1_6	CTX-M-27	1	Intact	1	2016		Germany	Europe	Human	M27PP1		5026464	218728	92	347972	50.72	4711
SRR3143608	HP47	PRJNA295914	fimH30	C2	9	C2_9	CTX-M-15	2	Intact	2	2010		Czech Republic	Europe	Wild Animal			5227161	218722	130	511697	50.7	4902
ERR1035700	IHIT25733-sc-2292699	PRJEB1252	fimH22	B	3	B_3		0	Intact	0								5227597	218381	148	631924	50.52	4900
ERR264289	Escherichia coli6492-42	PRJEB1252	fimH22	B	3	B_3		0	Intact	0	2008		Germany	Europe	Companion Animal			5003159	218299	93	430858	50.55	4643
ERR2027616	DRC_BKV_05	PRJEB21637	fimH30	C2	9	C2_9	CTX-M-15	2	Truncated	2	2014		Democratic Republic of the Congo	Africa	Human			5220133	218297	113	609282	50.74	4916
ERR2027615	DRC_BKV_04	PRJEB21637	fimH30	C2	9	C2_9	CTX-M-15	2	Truncated	2	2014		Democratic Republic of the Congo	Africa	Human			5204456	218297	128	608919	50.73	4899
SRR3050864	HICF31	PRJNA306133	fimH30	C1	6	C1_6		0	Intact	0	2009	Oxford	United Kingdom	Europe	Human			5128888	218137	80	663035	50.8	4824
ERR1617848	SCK03-18	PRJEB15226	fimH30	C0	11	C0_11	CTX-M-15	1	Intact	1			Netherlands	Europe	Human			5180386	218135	82	616968	50.74	4861
DRR148357	TUM18769	PRJDB7087	fimH30	C1	6	C1_6		1	Intact	1	2017				Human			5160428	218102	77	500684	50.75	4866
ERR279341	VB933324	PRJEB1252	fimH22	B	3	B_3		0	Intact	0								5002012	218080	97	430858	50.55	4640
ERR1946858	d8367750-6f4a-11e6-a83e-3c4a9275d6c8	PRJEB17615	fimH30	C2	9	C2_9	CTX-M-15	1	Intact	1								5080859	217969	85	619771	50.74	4768
SRR1314586	upec-88	PRJNA248737	fimH41	A	2	A_2		0	Intact	0	2011		United States	North America	Human			5127575	217950	128	455562	50.7	4802
ERR1971310	17QFB7M2	PRJEB20792	fimH27	B	5	B_5		1	Intact	1								5282637	217915	76	674723	50.64	4998
SRR7244285	318425	PRJNA248792	fimH30	C2	4	C2_4	CTX-M-15	1	Intact	1	2016		United Kingdom	Europe	Human			5256449	158701	144	371676	50.64	4969
SRR3574287	142670	PRJNA315192	fimH30	C2	4	C2_4		0	Intact	0	2015		United Kingdom	Europe	Human			5151147	155803	125	303210	50.76	4860
SRR3581374	203683	PRJNA315192	fimH30	C2	4	C2_4		0	Intact	0	2016		United Kingdom	Europe	Human			5194795	137026	156	381347	50.7	4902
SRR5033716	122667	PRJNA315192	fimH30	C2	4	C2_4	CTX-M-15	1	Intact	1	2015		United Kingdom	Europe	Human			5267941	123597	138	319922	50.65	4978
DRR033890	N0439	PRJDB3868	fimH30	C1	6	C1_6	CTX-M-27	1	Intact	1	2014		Nepal	Asia	Human	M27PP1		5082186	217517	80	693091	50.76	4743
ERR486708	eo2225	PRJEB5065	fimH30	C1	6	C1_6	CTX-M-27	1	Intact	1						M27PP1		5083518	217434	87	692735	50.71	4736
SRR3050962	HICF187	PRJNA306133	fimH30	C1	6	C1_6		0	Intact	0	2010	Oxford	United Kingdom	Europe	Human			5126322	217265	113	617068	50.79	4831
ERR434664	ECO0353	PRJEB4681	fimH41	A	2	A_2		0	Intact	0	2012		United Kingdom	Europe				4906657	217262	103	561198	50.6	4551
ERR1415465	EuSCAPE_RO006	PRJEB10018	fimH30	C1	6	C1_6	CTX-M-27	1	Intact	1						M27PP1		5037684	217062	104	622948	50.74	4717
ERR586988	1758-sc-1872570	PRJEB5708	fimH30	C2	9	C2_9	CTX-M-15	1	Intact	1								5207293	217049	134	400104	50.76	4892
ERR1617882	SCK09-43	PRJEB15226	fimH30	C2	9	C2_9	CTX-M-15	1	Intact	1			Netherlands	Europe	Human			5267289	217040	111	592243	50.76	4958
ERR1971569	IJ4SA46O	PRJEB20792	fimH30	C2	9	C2_9	CTX-M-15	0	Intact	0								5245243	216918	97	487774	50.8	4952
SRR5666491	DHQP1602376	PRJNA288601	fimH30	C2	9	C2_9	CTX-M-15	1	Intact	1	2015		United States	North America	Human			5218115	216918	98	515422	50.76	4901
ERR1023202	33603-sc-2292610	PRJEB1252	fimH30	C2	9	C2_9	CTX-M-15	1	Intact	1								5154361	216918	87	561481	50.82	4829
ERR1374945	EuSCAPE_SC011	PRJEB10018	fimH30	C2	9	C2_9	CTX-M-15	0	Intact	0								5163551	216906	103	640371	50.82	4833
ERR1617817	SCK01-04-2	PRJEB15226	fimH30	C2	9	C2_9	CTX-M-15	0	Intact	0			Netherlands	Europe	Human			5330101	216903	154	488738	50.72	5039
ERR1023210	33611-sc-2292618	PRJEB1252	fimH30	C2	9	C2_9	CTX-M-15	1	Intact	1								5263067	216903	124	710421	50.73	4976
ERR1971736	SPA97J4Y	PRJEB20792	fimH30	C2	9	C2_9	CTX-M-15	0	Intact	0								5196385	216903	99	483877	50.73	4897
ERR1035642	33138-sc-2292639	PRJEB1252	fimH30	C2	9	C2_9	CTX-M-15	1	Intact	1								5196370	216903	90	709602	50.81	4878
ERR712592	786	PRJEB8084	fimH30	C2	9	C2_9	CTX-M-15	0	Intact	0	2014		Germany	Europe	Human			5172941	216903	104	709298	50.84	4863
ERR2237943	SAMPLE_WTCHG_447699_210119	PRJEB21277	fimH30	C2	9	C2_9	CTX-M-15	0	Intact	0								5170641	216903	97	534881	50.78	4850
SRR3051040	HICF85	PRJNA306133	fimH30	C2	9	C2_9	CTX-M-15	0	Intact	0	2010	Oxford	United Kingdom	Europe	Human			5168030	216903	109	694607	50.81	4856
ERR1618052	SCP03-62	PRJEB15226	fimH30	C2	9	C2_9	CTX-M-15	0	Intact	0			Netherlands	Europe	Human			5146541	216903	110	691933	50.82	4824
ERR1195675	2794	PRJEB8084	fimH30	C2	9	C2_9	CTX-M-15	0	Intact	0	2015		Germany	Europe				5129184	216903	91	489193	50.73	4810
ERR1971481	COW4W7ZA	PRJEB20792	fimH30	C2	9	C2_9	CTX-M-15	0	Intact	0								5128998	216903	92	711240	50.81	4800
DRR061461	HE-MDREc37	PRJDB4868	fimH30	C2	9	C2_9	CTX-M-15	0	Intact	0	2010		United States	North America	Human			5116935	216903	98	582097	50.79	4790
ERR1981603	ME160139	PRJEB19435	fimH30	C2	9	C2_9		0	Intact	0	2016		Ireland	Europe	Human			5113511	216903	105	511895	50.76	4807
ERR1374966	EuSCAPE_SC037	PRJEB10018	fimH30	C2	9	C2_9	CTX-M-15	0	Intact	0								5112046	216903	95	711212	50.81	4800
ERR998791	VRES0202	PRJEB8770	fimH30	C2	9	C2_9	CTX-M-15	0	Intact	0								5093514	216903	129	511931	50.78	4774
ERR434448	eo1173	PRJEB4681	fimH30	C2	9	C2_9	CTX-M-15	0	Intact	0								5071518	216903	95	713652	50.79	4728
ERR1617811	SCP16-43-2	PRJEB15226	fimH30	C2	9	C2_9	CTX-M-15	0	Intact	0			Netherlands	Europe	Human			5270866	216902	93	709100	50.72	4953
SRR6892772	35126	PRJNA445400	fimH30	C2	9	C2_9	CTX-M-15	1	Intact	1	2014	New York	United States	North America	Human			5141723	216902	111	410128	50.82	4822
ERR1971363	49IE1VI4	PRJEB20792	fimH30	C2	9	C2_9	CTX-M-15	0	Intact	0								5156385	216898	116	517606	50.81	4834
SRR3050966	HICF194	PRJNA306133	fimH30	C2	9	C2_9		0	Intact	0	2010	Oxford	United Kingdom	Europe	Human			5167387	216894	101	709561	50.8	4870
ERR712770	1371	PRJEB8084	fimH30	C2	9	C2_9	CTX-M-15	0	Intact	0	2014		Germany	Europe	Human			5129444	216891	128	711128	50.81	4800
SRR3168641	0000-0056-2163	PRJNA278886	fimH30	C0	11	C0_11	CTX-M-15	1	Intact	1	2015	Boston	United States	North America	Human			5200399	216777	98	485111	50.75	4910
ERR1971319	1S275XEM	PRJEB20792	fimH30	C1	6	C1_6	CTX-M-27	1	Intact	1						M27PP1		5119137	216494	74	683992	50.68	4799
ERR1617862	SCK08-46	PRJEB15226	fimH30	C1	6	C1_6	CTX-M-27	1	Intact	1			Netherlands	Europe	Human	M27PP1		5078658	216450	82	723809	50.76	4752
SRR4787914	170299	PRJNA315192	fimH30	C2	4	C2_4	CTX-M-15	1	Intact	1	2015		United Kingdom	Europe	Human			5336389	33540	487	143472	50.47	5061
ERR1618319	SCP17-76-2	PRJEB15226	fimH30	C1	6	C1_6	CTX-M-27	1	Intact	1			Netherlands	Europe	Human	M27PP1		5037577	216387	80	693092	50.77	4700
ERR1999750	Ec_RS045	PRJEB21171	fimH30	C1	6	C1_6	CTX-M-27	1	Intact	1						M27PP1		5034603	216387	89	619585	50.75	4689
ERR434632	ECO0297	PRJEB4681	fimH30	C1	6	C1_6		0	Intact	0								4957861	216370	77	480157	50.77	4628
ERR1617863	SCK08-48	PRJEB15226	fimH30	C1	6	C1_6	CTX-M-27	1	Intact	1			Netherlands	Europe	Human	M27PP1		5078651	216250	82	724523	50.76	4754
SRR5901135	0000-0068-9351	PRJNA278886	fimH30	C2	9	C2_9	CTX-M-15	1	Intact	1	2017	Boston	United States	North America	Human			5242358	216249	104	499669	50.74	4943
ERR1790196	cbe10a80-fa7c-11e5-8812-3c4a9275d6c8	PRJEB12887	fimH30	C1	6	C1_6		0	Intact	0								5157579	216087	113	846983	50.68	4866
ERR1790197	cc423d50-fa7c-11e5-8812-3c4a9275d6c8	PRJEB12887	fimH30	C1	6	C1_6		0	Intact	0								5145045	216087	121	846983	50.67	4851
ERR2060119	20160159	PRJEB21997	fimH30	C1	6	C1_6	CTX-M-27	1	Intact	1			Vietnam	Asia	Human	M27PP1		5112631	216016	83	419533	50.76	4794
ERR1622242	31847080-fa7c-11e5-8060-3c4a9275d6c8	PRJEB12887	fimH30	C1	6	C1_6	CTX-M-27	1	Intact	1						M27PP1		5105832	216016	81	419533	50.76	4785
SRR3137257	SCBT-1	PRJNA230968	fimH41	A	2	A_2		0	Intact	0	2015		United States	North America	NA			5001849	215960	119	636955	50.72	4668
ERR1946829	d109eb10-6f4a-11e6-a83e-3c4a9275d6c8	PRJEB17615	fimH30	C0	11	C0_11	CTX-M-15	1	Intact	1								5320628	215959	123	653305	50.71	5053
SRR1186467	2-427-07_S4_C2	PRJNA233893	fimH30	C2	9	C2_9	CTX-M-15	1	Intact	1	2009		Tanzania	Africa	Human			5310502	215959	125	709643	50.68	5026
SRR1191661	2-460-02_S1_C3	PRJNA233757	fimH30	C2	9	C2_9	CTX-M-15	1	Intact	1	2009		Tanzania	Africa	Human			5309167	215959	125	711228	50.68	5021
DRR065622	SMART640	PRJDB4948	fimH30	C1	6	C1_6	CTX-M-27	1	Intact	1	2012		Thailand	Asia	Human	M27PP1		5302892	215959	114	692373	50.83	5001
ERR1971699	R71EO13W	PRJEB20792	fimH30	C2	9	C2_9	CTX-M-15	1	Intact	1								5283968	215959	141	514384	50.75	5012
SRR3999061	Ecol_AZ162	PRJNA316786	fimH30	C2	9	C2_9		0	Intact	0	2013	Boston	United States	North America	Human			5279302	215959	79	709660	50.71	4995
ERR1822403	5d470ab0-7fd4-11e6-b8fe-3c4a9275d6c8	PRJEB15430	fimH30	C1	6	C1_6	CTX-M-27	1	Intact	1								5232256	215959	115	622913	50.73	4965
ERR1617947	SCK62-43	PRJEB15226	fimH30	C1	6	C1_6	CTX-M-27	1	Intact	1			Netherlands	Europe	Human	M27PP1		5199074	215959	105	414465	50.72	4895
ERR1852657	7cf90e30-7fd4-11e6-b8fe-3c4a9275d6c8	PRJEB15430	fimH30	C1	6	C1_6	CTX-M-27	1	Intact	1						M27PP1		5177592	215959	129	619645	50.68	4838
ERR1617727	SCK08-32	PRJEB15226	fimH30	C2	9	C2_9	CTX-M-27	1	Intact	1			Netherlands	Europe	Human	M27PP1		5174556	215959	110	607167	50.73	4870
DRR148156	TUM18568	PRJDB7087	fimH30	C1	6	C1_6	CTX-M-14	1	Intact	1	2016				Human	M27PP1		5173804	215959	87	488635	50.7	4868
ERR1822462	66415210-7fd4-11e6-b8fe-3c4a9275d6c8	PRJEB15430	fimH30	C1	6	C1_6	CTX-M-27/15	2	Intact	2						M27PP1		5169705	215959	98	879397	50.73	4862
SRR5936477	MER-8	PRJNA398288	fimH30	C1	6	C1_6	CTX-M-27	1	Intact	1	2014		Singapore	Asia	Human	M27PP1		5159724	215959	109	719661	50.66	4873
SRR2178042	PNUSAE001249	PRJNA218110	fimH30	C1	6	C1_6	CTX-M-27	1	Intact	1	2015		United States	North America	Human	M27PP1		5147340	215959	98	524574	50.73	4846
ERR1617779	SCK52-31	PRJEB15226	fimH30	C2	9	C2_9	CTX-M-15	2	Intact	2			Netherlands	Europe	Human			5143665	215959	91	652197	50.82	4834
ERR2232733	139	PRJEB23208	fimH30	C2	9	C2_9	CTX-M-15	2	Intact	2	2016		Germany	Europe	Human			5128871	215959	87	709600	50.8	4825
ERR2719023		PRJEB20357	fimH30	C1	6	C1_6	CTX-M-27	1	Intact	1						M27PP1		5125827	215959	91	369867	50.71	4826
ERR998782	VRES0164	PRJEB8770	fimH30	C1	6	C1_6	CTX-M-27	1	Intact	1						M27PP1		5123343	215959	88	692735	50.74	4798
DRR148171	TUM18583	PRJDB7087	fimH30	C1	6	C1_6	CTX-M-27	1	Intact	1	2017				Human	M27PP1		5121547	215959	88	596259	50.7	4801
ERR2238085	SAMPLE_WTCHG_447699_281104	PRJEB21277	fimH30	C0	11	C0_11	CTX-M-15	1	Intact	1								5119375	215959	124	626000	50.68	4826
SRR3050927	HICF138	PRJNA306133	fimH30	C2	9	C2_9		0	Intact	0	2010	Oxford	United Kingdom	Europe	Human			5118642	215959	73	709669	50.63	4824
ERR1790566	a2b75240-fa7c-11e5-850b-3c4a9275d6c8	PRJEB12887	fimH30	C1	6	C1_6	CTX-M-27	1	Intact	1						M27PP1		5086962	215959	106	692378	50.76	4763
ERR2060125	20160165	PRJEB21997	fimH30	C1	6	C1_6	CTX-M-27	1	Intact	1			Vietnam	Asia	Human	M27PP1		5073460	215959	118	692735	50.73	4750
ERR1790563	a19edd60-fa7c-11e5-850b-3c4a9275d6c8	PRJEB12887	fimH30	C1	6	C1_6	CTX-M-27	1	Intact	1						M27PP1		5072383	215959	109	692735	50.75	4760
ERR1623189	73705ae0-fa7c-11e5-ae86-3c4a9275d6c8	PRJEB12887	fimH30	C1	6	C1_6	CTX-M-27	1	Intact	1						M27PP1		5069830	215959	90	448720	50.77	4741
SRR4017901	DHQP1401544	PRJNA288601	fimH30	C1	6	C1_6	CTX-M-27	1	Intact	1	2014		United States	North America	Human	M27PP1		5068590	215959	98	622945	50.78	4738
ERR1971678	Q8Y6GFYY	PRJEB20792	fimH30	C1	6	C1_6	CTX-M-27	1	Intact	1						M27PP1		5065679	215959	95	692735	50.75	4731
ERR1623188	73114af0-fa7c-11e5-ae86-3c4a9275d6c8	PRJEB12887	fimH30	C1	6	C1_6	CTX-M-27	1	Intact	1						M27PP1		5063133	215959	101	448720	50.76	4732
ERR1971663	P6OZY25D	PRJEB20792	fimH30	C1	6	C1_6	CTX-M-27	1	Intact	1						M27PP1		5060858	215959	105	444612	50.78	4750
DRR148347	TUM18759	PRJDB7087	fimH30	C1	6	C1_6	CTX-M-27	1	Intact	1	2017				Human	M27PP1		5056400	215959	86	524573	50.78	4731
ERR1999763	Ec_16015844	PRJEB21171	fimH30	C1	6	C1_6	CTX-M-27	1	Intact	1						M27PP1		5048078	215959	94	692740	50.72	4705
ERR1618185	SCP11-38	PRJEB15226	fimH30	C1	6	C1_6	CTX-M-27	1	Intact	1			Netherlands	Europe	Human	M27PP1		5038300	215959	80	693091	50.76	4688
ERR985138	VRES0313	PRJEB8770	fimH30	C1	6	C1_6	CTX-M-27	1	Intact	1						M27PP1		5038062	215959	88	673317	50.74	4722
ERR1999760	Ec_16019009	PRJEB21171	fimH30	C1	6	C1_6	CTX-M-27	1	Intact	1						M27PP1		5025299	215959	86	347954	50.62	4706
SRR2449254	0000-0054-1078	PRJNA278886	fimH30	C1	6	C1_6		0	Intact	0	2015	Boston	United States	North America	Human			5019044	215959	79	495861	50.75	4744
ERR1999752	Ec_T0035	PRJEB21171	fimH30	C1	6	C1_6	CTX-M-27	1	Intact	1						M27PP1		5000647	215959	96	601891	50.75	4663
SRR1314231	blood-08-1463	PRJNA248737	fimH30	C1	6	C1_6		0	Intact	0	2008		United States	North America	Human			4986135	215959	72	1048232	50.74	4655
ERR1999761	Ec_16019382	PRJEB21171	fimH30	C1	6	C1_6	CTX-M-27	1	Intact	1						M27PP1		4966095	215959	85	600457	50.78	4627
DRR148178	TUM18590	PRJDB7087	fimH30	C1	6	C1_6	CTX-M-27	1	Intact	1	2017				Human	M27PP1		4956391	215959	87	626510	50.72	4598
ERR1617725	SCK08-30	PRJEB15226	fimH30	C2	9	C2_9	CTX-M-15	1	Intact	1			Netherlands	Europe	Human			5137010	215958	120	466904	50.81	4857
ERR1971439	A33SRMJN	PRJEB20792	fimH30	C1	6	C1_6	CTX-M-27	1	Intact	1						M27PP1		5079652	215958	86	724562	50.73	4761
ERR2747836		PRJEB20357	fimH30	C1	6	C1_6	CTX-M-27	1	Intact	1						M27PP1	M27PP2	5057868	222270	76	692723	50.73	4717
SRR1191660	2-460-02_S1_C2	PRJNA233730	fimH30	C2	9	C2_9	CTX-M-15	1	Intact	1	2009		Tanzania	Africa	Human			5310226	215875	121	711228	50.68	5031
ERR998779	VRES0155	PRJEB8770	fimH30	C1	6	C1_6	CTX-M-27	1	Intact	1						M27PP1		5064794	215875	119	590559	50.71	4749
ERR1971646	OBW3NSX7	PRJEB20792	fimH30	C2	9	C2_9	CTX-M-15	1	Intact	1								5267972	215787	94	549276	50.64	4954
ERR1971692	QTSXEYJ1	PRJEB20792	fimH30	C1	6	C1_6	CTX-M-27	1	Intact	1						M27PP1		5019642	215715	85	374885	50.71	4691
SRR933463	CD311	PRJNA211153	fimH22	B	7	B_7		0	Intact	0	2002		United States	North America	Food			5193563	215633	73	422889	50.38	4839
ERR1790764	c4fa39d0-fa7c-11e5-a43c-3c4a9275d6c8	PRJEB12887	fimH30	C1	6	C1_6	CTX-M-27	1	Intact	1						M27PP1		5160788	215615	96	638945	50.76	4853
ERR1617942	SCK46-61	PRJEB15226	fimH30	C1	6	C1_6	CTX-M-27	1	Intact	1			Netherlands	Europe	Human	M27PP1		5027246	215323	87	524373	50.69	4695
DRR148355	TUM18767	PRJDB7087	fimH30	C1	6	C1_6	CTX-M-27	1	Intact	1	2017				Human	M27PP1		4976121	215300	98	571820	50.77	4651
ERR1619082	SCP11-63	PRJEB15226	fimH30	C2	9	C2_9	CTX-M-15	1	Intact	1			Netherlands	Europe	Human			5197943	215250	114	375441	50.71	4923
DRR148294	TUM18706	PRJDB7087	fimH30	C1	6	C1_6		1	Intact	1	2017				Human			5048402	215233	110	492430	50.81	4735
ERR2719215		PRJEB20357	fimH30	C1	6	C1_6		0	Intact	0								5105781	215227	82	536755	50.6	4815
SRR6703056	pb13	PRJNA433633	fimH30	C1	6	C1_6		0	Intact	0	2012		Canada	North America	Human			5114549	215193	94	442600	50.74	4803
ERR1618285	SCP15-79	PRJEB15226	fimH30	C2	9	C2_9	CTX-M-15	1	Intact	1			Netherlands	Europe	Human			5146921	215063	101	487773	50.8	4826
ERR2138534	5b4c74a0-535d-11e6-9a3d-3c4a9275d6c8	PRJEB21499	fimH41	A	2	A_2		0	Intact	0								4986242	215062	95	417745	50.65	4615
SRR933515	JJ2508	PRJNA211153	fimH30	C1	6	C1_6		0	Intact	0	2008	St. Paul	United States	North America	Human			5133736	214940	106	619594	50.77	4827
ERR1822409	5d992250-7fd4-11e6-b8fe-3c4a9275d6c8	PRJEB15430	fimH30	C1	6	C1_6	CTX-M-14	1	Intact	1								5196096	214939	117	443236	50.65	4896
SRR2544771	0000-0054-2918	PRJNA278886	fimH30	C2	9	C2_9	CTX-M-15	1	Intact	1	2015	Boston	United States	North America	Human			5151748	214939	130	362336	50.79	4843
SRR3143622	U44	PRJNA295914	fimH30	C2	9	C2_9		0	Intact	0	2012		United Kingdom	Europe	Human			5146133	214939	114	379916	50.66	4846
SRR933523	JJ2578	PRJNA211153	fimH30	C1	6	C1_6		0	Intact	0	2008	Minneapolis	United States	North America	Human			5132930	214939	111	619581	50.77	4830
ERR998783	VRES0166	PRJEB8770	fimH30	C1	6	C1_6	CTX-M-27	1	Intact	1						M27PP1		5122515	214939	96	692735	50.74	4801
SRR1314397	upec-177	PRJNA248737	fimH30	C1	6	C1_6		0	Intact	0	2011		United States	North America	Human			5071649	214939	85	657874	50.74	4752
ERR2138715	7d885750-535d-11e6-9a3d-3c4a9275d6c8	PRJEB21499	fimH41	A	2	A_2		0	Intact	0								4981364	214911	88	417745	50.64	4615
ERR2237963	SAMPLE_WTCHG_447699_220144	PRJEB21277	fimH30	C1	6	C1_6		1	Intact	1						M27PP1		5029944	214901	90	690344	50.76	4692
SRR3143567	1402	PRJNA295914	fimH30	C2	9	C2_9		0	Intact	0	2011		Germany	Europe	Human			5088925	214884	117	611013	50.79	4793
ERR1878428	5bf46d80-5557-11e6-9a3d-3c4a9275d6c8	PRJEB19918	fimH30	C2	9	C2_9	CTX-M-15	1	Intact	1								5184091	214857	137	711206	50.69	4868
ERR2138536	5b5f1240-535d-11e6-9a3d-3c4a9275d6c8	PRJEB21499	fimH41	A	2	A_2		0	Intact	0								4983709	214801	88	435480	50.65	4614
ERR1790382	d4ed7a50-fa7c-11e5-ae86-3c4a9275d6c8	PRJEB12887	fimH30	C1	6	C1_6	CTX-M-27	1	Intact	1						M27PP1		5066715	214651	76	692378	50.64	4744
ERR1335180	PB429	PRJEB11403	fimH30	C1	6	C1_6	CTX-M-27	1	Intact	1						M27PP1		5093464	214608	85	401766	50.77	4783
ERR435191	eo1728	PRJEB4681	fimH30	C1	6	C1_6	CTX-M-15	1	Intact	1								5156169	214526	112	619645	50.81	4837
ERR1971819	Z5SOGTGM	PRJEB20792	fimH41	A	2	A_2	CTX-M-15	2	Intact	2								5104595	214147	91	636956	50.73	4803
SRR6438333	FSIS11706550	PRJNA292667	fimH22	B	7	B_7		0	Intact	0	2017		United States	North America	Livestock			5089833	214113	66	475150	50.63	4728
SRR1655911	486_ECOL	PRJNA267549	fimH41	A	2	A_2		0	Intact	0			United States	North America	Human			4860490	214107	85	460576	50.74	4513
ERR161242	S21	PRJEB2968	fimH22	B	1	B_1		0	Intact	0	2009		United Kingdom	Europe	Human			5084971	214103	135	379146	50.66	4787
DRR092882	KN95	PRJDB4303	fimH30	C1	6	C1_6	CTX-M-14	1	Intact	1	2012		Japan	Asia	Human			5068123	213940	90	527048	50.79	4780
ERR1619546	SCP28-68	PRJEB15226	fimH41	A	2	A_2	CTX-M-15	1	Intact	1			Netherlands	Europe	Human			5109759	213823	146	581570	50.64	4797
ERR161259	S96	PRJEB2968	fimH30	C2	9	C2_9	CTX-M-15	1	Intact	1	2010		New Zealand	Oceania	Human			5218457	213815	102	450816	50.65	4941
ERR1841103	AM_LREC-38	PRJEB19190	fimH22	B	7	B_7		0	Intact	0	2006		Spain	Europe	Human			5341131	213801	88	1035765	50.36	4989
SRR1314243	blood-09-0341	PRJNA248737	fimH30	C1	6	C1_6		0	Intact	0	2009		United States	North America	Human			5165448	213718	100	489547	50.85	4874
SRR1314247	blood-09-0450	PRJNA248737	fimH30	C1	6	C1_6		0	Intact	0	2009		United States	North America	Human			5157766	213718	97	489547	50.84	4868
ERR486702	eo1841	PRJEB5065	fimH30	C1	6	C1_6		0	Intact	0								5273528	213702	111	504283	50.67	5022
ERR1618121	SCP07-39	PRJEB15226	fimH30	C2	9	C2_9	CTX-M-15	0	Intact	0			Netherlands	Europe	Human			5111308	213650	85	452732	50.77	4787
ERR1718946	SAMPLE_WTCHG_320308_272101	PRJEB17631	fimH30	C1	6	C1_6	CTX-M-27/15	1	Intact	1						M27PP1		5122095	213558	123	651784	50.73	4832
ERR775886	NHEC0032	PRJEB7657	fimH30	C2	9	C2_9	CTX-M-15	0	Intact	0								5076329	213529	105	362192	50.74	4772
SRR3973057	MOD1-EC6883	PRJNA230969	fimH22	B	7	B_7		0	Intact	0	1997		United States	North America	NA			5096645	213480	77	660045	50.61	4749
ERR776046	NHEC0021	PRJEB7657	fimH30	C2	9	C2_9	CTX-M-15	0	Intact	0								5078408	213414	100	392885	50.74	4770
ERR776052	NHEC0033	PRJEB7657	fimH30	C2	9	C2_9	CTX-M-15	0	Intact	0								5076015	213414	105	392885	50.74	4763
ERR776090	NHES0004	PRJEB7657	fimH30	C2	9	C2_9	CTX-M-15	0	Intact	0								5074623	213414	104	392885	50.74	4767
ERR776091	NHES0044	PRJEB7657	fimH30	C2	9	C2_9	CTX-M-15	0	Intact	0								5074559	213414	103	392885	50.73	4770
ERR776095	NHES0279	PRJEB7657	fimH30	C2	9	C2_9	CTX-M-15	0	Intact	0								5074001	213414	103	362163	50.74	4765
ERR775890	NHEC0041	PRJEB7657	fimH30	C2	9	C2_9	CTX-M-15	0	Intact	0								5073248	213414	107	392885	50.74	4762
ERR776033	NHEC0009	PRJEB7657	fimH30	C2	9	C2_9		0	Intact	0								5070905	213414	101	392885	50.73	4762
ERR776096	NHES0086	PRJEB7657	fimH30	C2	9	C2_9	CTX-M-15	0	Intact	0								5057919	213414	99	392885	50.74	4744
ERR1971410	7X8879JO	PRJEB20792	fimH30	C1	6	C1_6	CTX-M-27	1	Intact	1								5132733	213329	90	446574	50.81	4830
ERR775942	NHEC0127	PRJEB7657	fimH30	C2	9	C2_9		0	Intact	0								5059959	213294	102	362194	50.73	4755
SRR3050855	HICF16	PRJNA306133	fimH30	C2	9	C2_9	CTX-M-15	1	Intact	1	2008	Oxford	United Kingdom	Europe	Human			5200844	213188	79	710444	50.75	4882
ERR1617876	SCK09-21	PRJEB15226	fimH30	C2	9	C2_9	CTX-M-15	0	Intact	0			Netherlands	Europe	Human			5137165	213150	92	712297	50.76	4805
ERR1971797	X3IWQ27A	PRJEB20792	fimH30	C2	9	C2_9	CTX-M-15	1	Intact	1								5085840	213005	144	414187	50.75	4749
ERR1878286	519eb4d0-5557-11e6-9a3d-3c4a9275d6c8	PRJEB19918	fimH30	C2	9	C2_9	CTX-M-15	0	Intact	0								5218834	212979	139	711218	50.77	4926
ERR1878284	51897f20-5557-11e6-9a3d-3c4a9275d6c8	PRJEB19918	fimH30	C2	9	C2_9	CTX-M-15	0	Intact	0								5218150	212979	139	709641	50.77	4924
ERR1878291	51c2b790-5557-11e6-9a3d-3c4a9275d6c8	PRJEB19918	fimH30	C2	9	C2_9	CTX-M-15	0	Intact	0								5215228	212979	145	711218	50.76	4917
ERR2138592	65d4d610-535d-11e6-9a3d-3c4a9275d6c8	PRJEB21499	fimH30	C2	9	C2_9	CTX-M-15	0	Intact	0								5213791	212979	143	711218	50.76	4913
ERR2138679	733e1050-535d-11e6-9a3d-3c4a9275d6c8	PRJEB21499	fimH30	C2	9	C2_9	CTX-M-15	0	Intact	0								5212654	212979	147	709638	50.76	4916
ERR1878285	5190ab10-5557-11e6-9a3d-3c4a9275d6c8	PRJEB19918	fimH30	C2	9	C2_9	CTX-M-15	0	Intact	0								5212386	212979	150	709612	50.76	4912
ERR1878283	51822c20-5557-11e6-9a3d-3c4a9275d6c8	PRJEB19918	fimH30	C2	9	C2_9	CTX-M-15	0	Intact	0								5211405	212979	149	711218	50.76	4913
ERR1878463	61e45b10-5557-11e6-9a3d-3c4a9275d6c8	PRJEB19918	fimH30	C2	9	C2_9	CTX-M-15	0	Intact	0								5207862	212979	150	711218	50.75	4910
ERR2138148	23f85500-535d-11e6-9a3d-3c4a9275d6c8	PRJEB21499	fimH30	C2	9	C2_9	CTX-M-15	0	Intact	0								5207424	212979	152	709592	50.75	4910
ERR1878289	51b486c0-5557-11e6-9a3d-3c4a9275d6c8	PRJEB19918	fimH30	C2	9	C2_9	CTX-M-15	0	Intact	0								5206095	212979	148	709592	50.75	4907
ERR1878288	51ad81e0-5557-11e6-9a3d-3c4a9275d6c8	PRJEB19918	fimH30	C2	9	C2_9	CTX-M-15	0	Intact	0								5198114	212979	148	709588	50.75	4896
ERR2138591	65be67e0-535d-11e6-9a3d-3c4a9275d6c8	PRJEB21499	fimH30	C2	9	C2_9	CTX-M-15	0	Intact	0								5197990	212979	145	711218	50.75	4905
DRR092881	KN93	PRJDB4303	fimH41	A	2	A_2	CTX-M-14	1	Intact	1	2012		Japan	Asia	Human			4903469	212820	117	807632	50.68	4505
SRR3996259	DHQP1301844	PRJNA288601	fimH30	C2	9	C2_9	CTX-M-15	1	Intact	1	2013		United States	North America	Human			5259010	212761	120	362637	50.67	4977
ERR2719099		PRJEB20357	fimH30	C2	9	C2_9	CTX-M-15	1	Intact	1								5302408	212746	92	623014	50.76	5027
ERR1617873	SCK09-04	PRJEB15226	fimH30	C1	6	C1_6	CTX-M-15	1	Intact	1			Netherlands	Europe	Human			5196457	212653	103	545515	50.8	4908
DRR092891	BRG247	PRJDB4303	fimH30	C1	6	C1_6	CTX-M-27	1	Intact	1	2014	Kyoto	Japan	Asia	Human			5144783	212653	133	362304	50.7	4893
ERR1035630	33126-sc-2292627	PRJEB1252	fimH30	C1	6	C1_6	CTX-M-14	1	Intact	1								5119603	212653	88	709645	50.8	4808
DRR148264	TUM18676	PRJDB7087	fimH30	C1	6	C1_6		0	Intact	0	2016				Human			5099830	212653	94	539061	50.75	4783
ERR2719009		PRJEB20357	fimH30	C1	6	C1_6		0	Intact	0								5088150	212653	94	717181	50.79	4795
ERR1195693	2960	PRJEB8084	fimH30	C1	6	C1_6	CTX-M-27	1	Intact	1	2015		Germany	Europe				5078067	212653	107	663172	50.77	4786
SRR3143624	U80	PRJNA295914	fimH41	A	2	A_2		0	Intact	0	2012		United Kingdom	Europe	Human			4836061	212644	126	666476	50.69	4444
ERR1946797	cfdbf260-6f4a-11e6-a83e-3c4a9275d6c8	PRJEB17615	fimH30	C2	9	C2_9	CTX-M-15	1	Intact	1								5122545	212472	77	826473	50.74	4858
ERR1415567	EuSCAPE_UK060	PRJEB10018	fimH30	C2	9	C2_9	CTX-M-15	2	Intact	2								5294537	212468	123	363709	50.7	5035
ERR1211724	ERS1032648	PRJEB12361	fimH30	C2	9	C2_9	CTX-M-15	1	Intact	1								5132246	212435	89	532956	50.76	4833
ERR985144	VRES0301	PRJEB8770	fimH30	C1	6	C1_6	CTX-M-27	1	Intact	1						M27PP1		5135122	212405	97	692735	50.62	4833
ERR2747838		PRJEB20357	fimH30	C1	6	C1_6	CTX-M-27	1	Intact	1						M27PP1	M27PP2	5057793	222270	76	692723	50.73	4714
ERR1946861	d84fcbb0-6f4a-11e6-a83e-3c4a9275d6c8	PRJEB17615	fimH30	C2	9	C2_9	CTX-M-15	0	Intact	0								5104617	212175	104	709598	50.82	4761
DRR148140	TUM18552	PRJDB7087	fimH30	C2	9	C2_9	CTX-M-14	1	Intact	1	2016				Human			5190927	211960	156	535818	50.8	4928
ERR2719168		PRJEB20357	fimH30	C1	6	C1_6	CTX-M-15	1	Intact	1						M27PP1		5002425	211925	87	622992	50.74	4670
ERR1790564	a1fae010-fa7c-11e5-850b-3c4a9275d6c8	PRJEB12887	fimH30	C1	6	C1_6	CTX-M-27	1	Intact	1						M27PP1		5062892	211708	121	619650	50.74	4739
ERR1971805	YFYCCWAD	PRJEB20792	fimH41	A	2	A_2	CTX-M-15	3	Intact	3								5270820	211691	130	636955	50.66	4972
SRR5642121	Escherichia coli_12	PRJNA388450	fimH30	C0	11	C0_11	CTX-M-15	1	Intact	1	2013	Houston	United States	North America	Human			5351542	211665	128	622863	50.74	5089
SRR6703047	pb20	PRJNA433633	fimH30	C1	6	C1_6		0	Intact	0	2011		Canada	North America	Human			5055971	211609	80	405292	50.8	4742
ERR474238	eo3753	PRJEB5065	fimH30	C2	9	C2_9	CTX-M-15	1	Intact	1								5141931	211533	104	615776	50.75	4833
SRR2970739	11B00094	PRJNA297860	fimH30	C2	4	C2_4		0	Intact	0	2011		Thailand	Asia	Human			5302079	205897	116	427766	50.67	5019
ERR2747835		PRJEB20357	fimH30	C1	6	C1_6	CTX-M-27	1	Intact	1						M27PP1	M27PP2	5057519	222270	78	936996	50.73	4716
ERR1822333	52346aa0-7fd4-11e6-b8fe-3c4a9275d6c8	PRJEB15430	fimH30	C1	6	C1_6	CTX-M-27	1	Intact	1						M27PP1		5170044	211239	99	619585	50.7	4845
SRR2976832	0000-0053-7506	PRJNA278886	fimH30	C1	6	C1_6	CTX-M-27	1	Intact	1	2015	Boston	United States	North America	Human	M27PP1		4990984	211199	95	469477	50.78	4675
ERR2027625	DRC_BKV_14	PRJEB21637	fimH30	C2	9	C2_9	CTX-M-15	1	Intact	1	2014		Democratic Republic of the Congo	Africa	Human			5231551	211127	95	404902	50.75	4929
ERR1946794	cfc2ec20-6f4a-11e6-a83e-3c4a9275d6c8	PRJEB17615	fimH30	C0	11	C0_11	CTX-M-15	1	Intact	1								5214245	211127	101	656748	50.76	4937
ERR435289	eo3513	PRJEB4681	fimH30	C2	9	C2_9	CTX-M-15	1	Intact	1								5171647	211120	123	611120	50.76	4848
SRR5943515	ECPUTH02	PRJNA389557	fimH30	C2	4	C2_4	CTX-M-15	1	Intact	1	2016	Bangkok	Thailand	Asia	Human			5340698	202565	107	654116	50.62	5076
SRR5943498	ECH+07	PRJNA389557	fimH30	C2	4	C2_4	CTX-M-15	1	Intact	1	2014		Thailand	Asia	Human			5340993	190808	110	319342	50.71	5078
SRR5660176	ESBL-SIUE-16	PRJNA389557	fimH30	C2	4	C2_4	CTX-M-15	1	Intact	1	2016		Thailand	Asia	Human			5333760	190808	107	655747	50.61	5068
SRR5660175	ESBL-SIPE-13	PRJNA389557	fimH30	C2	4	C2_4	CTX-M-15	1	Intact	1	2016		Thailand	Asia	Human			5277666	190808	107	620035	50.6	5005
SRR2970734	10B06797	PRJNA297860	fimH30	C2	4	C2_4		0	Intact	0	2010		Thailand	Asia	Human			5263629	164956	123	427766	50.67	4970
SRR2970738	11B00062	PRJNA297860	fimH30	C2	4	C2_4	CTX-M-15	1	Intact	1	2011		Thailand	Asia	Human			5404146	161224	172	427781	50.6	5151
SRR2970733	10B06164	PRJNA297860	fimH30	C2	4	C2_4		0	Intact	0	2010		Thailand	Asia	Human			5262345	158700	126	427766	50.67	4972
SRR2970737	10B07488	PRJNA297860	fimH30	C2	4	C2_4	CTX-M-15	1	Intact	1	2010		Thailand	Asia	Human			5367139	109945	193	382917	50.68	5083
ERR1841126	AM_LREC-96	PRJEB19190	fimH30	C2	4	C2_4	CTX-M-15	1	Intact	1	2012		Spain	Europe	Human			5239058	178715	100	430992	50.65	4949
ERR161328	2010099319	PRJEB2968	fimH30	C2	4	C2_4	CTX-M-15	1	Intact	1	2010		Spain	Europe	Human			5236186	161224	137	371471	50.63	4967
ERR161320	2010070931	PRJEB2968	fimH30	C2	4	C2_4	CTX-M-15	1	Intact	1	2010		Spain	Europe	Human			5216438	154831	149	303948	50.6	4944
ERR1841133	AM_LREC-88	PRJEB19190	fimH30	C2	4	C2_4	CTX-M-15	1	Intact	1	2012		Spain	Europe	Human			5258298	123597	126	348331	50.63	5001
SRR4069214	DHQP1500362	PRJNA288601	fimH30	C2	9	C2_9	CTX-M-15	1	Intact	1	2014		United States	North America	Human			5123902	210889	93	709651	50.77	4832
ERR161255	S92	PRJEB2968	fimH30	C1	6	C1_6		0	Intact	0	2009		New Zealand	Oceania	Human			5080709	210512	99	389908	50.72	4771
ERR1841168	AM_LREC-99	PRJEB19190	fimH30	C2	4	C2_4		0	Intact	0	2012		Spain	Europe	Human			5189293	30737	320	118542	50.76	4912
ERR985142	VRES0303	PRJEB8770	fimH30	C1	6	C1_6	CTX-M-27	1	Intact	1						M27PP1		5251196	210388	95	578703	50.77	4974
ERR2124243	ME170030Q	PRJEB19435	fimH30	C2	9	C2_9		0	Intact	0	2017		Ireland	Europe	Human			5109310	210162	102	899985	50.71	4793
ERR2747833		PRJEB20357	fimH30	C1	6	C1_6	CTX-M-27	1	Intact	1						M27PP1	M27PP2	5057472	222270	76	692723	50.73	4712
ERR1790534	96fbef10-fa7c-11e5-850b-3c4a9275d6c8	PRJEB12887	fimH41	A	2	A_2		1	Intact	1								5055580	210088	105	663900	50.7	4710
ERR1971497	D36WQMAF	PRJEB20792	fimH30	C1	6	C1_6	CTX-M-27	1	Intact	1						M27PP1		5114203	210001	76	605574	50.66	4803
ERR1891275	Escherichia coli	PRJEB8666	fimH30	C2	9	C2_9		1	Intact	1								5161628	209949	88	1192476	50.76	4832
SRR5936506	MER-82	PRJNA398288	fimH30	C2	4	C2_4	CTX-M-15	1	Intact	1	2015		Singapore	Asia	Human			5325839	221963	136	319922	50.71	5075
SRR6703041	pb25	PRJNA433633	fimH41	A	2	A_2		1	Intact	1	2007		Canada	North America	Human			4974396	209837	104	439699	50.71	4582
ERR712534	498	PRJEB8084	fimH30	C1	6	C1_6	CTX-M-27	1	Intact	1	2013		Germany	Europe	Human	M27PP1		5067928	209713	80	524573	50.76	4741
DRR148192	TUM18604	PRJDB7087	fimH30	C1	6	C1_6	CTX-M-27	0	Intact	0	2017				Human	M27PP1		5053742	209697	85	390964	50.76	4732
ERR161274	S111	PRJEB2968	fimH30	C2	9	C2_9	CTX-M-15	1	Intact	1	2009		Australia	Oceania	Human			5163641	209693	106	617083	50.77	4822
DRR148124	TUM18536	PRJDB7087	fimH30	C2	9	C2_9	CTX-M-15	1	Intact	1	2016				Human			5075336	209693	85	415296	50.71	4787
DRR061493	HE-MDREc71	PRJDB4868	fimH30	C2	9	C2_9	CTX-M-15	1	Intact	1	2011		United States	North America	Human			5140482	209509	134	530975	50.84	4843
DRR061475	HE-MDREc51	PRJDB4868	fimH30	C2	9	C2_9	CTX-M-15	1	Intact	1	2011		United States	North America	Human			5117328	209509	114	404289	50.87	4822
DRR061460	HE-MDREc36	PRJDB4868	fimH30	C2	9	C2_9	CTX-M-15	1	Intact	1	2010		United States	North America	Human			5116787	209509	111	401598	50.83	4825
ERR474082	eo1718	PRJEB5065	fimH30	C2	9	C2_9		0	Intact	0								5232291	209504	105	726065	50.69	4929
ERR1618278	SCP15-70	PRJEB15226	fimH30	C2	9	C2_9	CTX-M-15	0	Intact	0			Netherlands	Europe	Human			5270991	209330	94	901441	50.72	4950
ERR1949165	NILS 73	PRJEB20550	fimH30	C1	6	C1_6		0	Intact	0								5320662	209327	125	619411	50.69	5024
ERR1971824	ZBP2LCK9	PRJEB20792	fimH30	C2	9	C2_9		0	Intact	0								5192352	209226	119	387383	50.81	4873
ERR1946804	d0181100-6f4a-11e6-a83e-3c4a9275d6c8	PRJEB17615	fimH30	C1	6	C1_6	CTX-M-27	1	Intact	1						M27PP1		5188652	209226	86	367158	50.63	4903
ERR2237973	SAMPLE_WTCHG_447699_225109	PRJEB21277	fimH30	C2	9	C2_9	CTX-M-15	0	Intact	0								5224221	209223	116	559154	50.79	4918
SRR6703051	pb16	PRJNA433633	fimH30	C2	9	C2_9		0	Intact	0	2012		Canada	North America	Human			5060437	209215	79	637271	50.77	4788
SRR2927306	0000-0054-3030	PRJNA278886	fimH30	C1	6	C1_6	CTX-M-14	2	Intact	2	2015	Boston	United States	North America	Human	M27PP1		5014790	209205	71	501719	50.64	4684
ERR1543379	UPEC	PRJEB12513	fimH30	C2	9	C2_9	CTX-M-15	1	Intact	1								5323681	209204	99	698841	50.64	5048
ERR1035662	33158-sc-2292659	PRJEB1252	fimH30	C1	6	C1_6	CTX-M-15	1	Intact	1								5283547	209204	126	441023	50.71	5003
ERR1023204	33605-sc-2292612	PRJEB1252	fimH30	C2	9	C2_9	CTX-M-15	1	Intact	1								5255957	209204	113	643596	50.75	4964
ERR1204965	EuSCAPE_CZ038	PRJEB10018	fimH30	C1	6	C1_6		1	Intact	1								5233850	209204	125	595090	50.85	4956
ERR1035643	33139-sc-2292640	PRJEB1252	fimH30	C2	9	C2_9	CTX-M-15	1	Intact	1								5154454	209204	78	711228	50.82	4829
ERR1035626	33122-sc-2292623	PRJEB1252	fimH30	C1	6	C1_6	CTX-M-27	1	Intact	1						M27PP1		5005370	209204	80	596458	50.75	4660
ERR1543384	UPEC	PRJEB12513	fimH30	C1	6	C1_6		0	Intact	0								5153440	209203	125	622954	50.75	4836
ERR1946862	d8580910-6f4a-11e6-a83e-3c4a9275d6c8	PRJEB17615	fimH30	C2	9	C2_9	CTX-M-15	0	Intact	0								5114826	209203	92	555457	50.83	4773
SRR4017814	DHQP1302011	PRJNA288601	fimH30	C1	6	C1_6		1	Intact	1	2013		United States	North America	Human			5159139	209202	132	389935	50.77	4872
ERR1351680	TTSH11	PRJEB13304	fimH30	C2	4	C2_4	CTX-M-15	1	Intact	1	2011		Singapore	Asia	Human			5281076	190835	87	654396	50.77	5035
SRR5936470	MER-9	PRJNA398288	fimH30	C2	4	C2_4	CTX-M-15	1	Intact	1	2014		Singapore	Asia	Human			5294066	190808	114	361498	50.68	5022
ERR1622697	2f8ac360-fa7c-11e5-a5c7-3c4a9275d6c8	PRJEB12887	fimH30	C1	6	C1_6	CTX-M-14	1	Intact	1								5282148	209200	115	585184	50.71	4996
SRR3050929	HICF140	PRJNA306133	fimH30	C2	9	C2_9		0	Intact	0	2010	Oxford	United Kingdom	Europe	Human			5264964	209200	75	711228	50.69	4962
ERR2719259		PRJEB20357	fimH30	C2	9	C2_9	CTX-M-15	1	Intact	1								5226977	209199	83	622933	50.74	4917
SRR6703060	pb35	PRJNA433633	fimH30	C2	9	C2_9	CTX-M-15	1	Intact	1	2011		Canada	North America	Human			5214950	209199	93	708930	50.79	4931
ERR2232760	170	PRJEB23208	fimH30	C2	9	C2_9	CTX-M-15	1	Intact	1	2017		Germany	Europe	Human			5214088	209199	99	508818	50.77	4908
ERR1971673	PTKV9P4B	PRJEB20792	fimH30	C2	9	C2_9	CTX-M-15	0	Intact	0								5121115	209199	132	711114	50.8	4785
ERR1622688	2b6c3a70-fa7c-11e5-a5c7-3c4a9275d6c8	PRJEB12887	fimH30	C1	6	C1_6		1	Intact	1						M27PP1		5091310	209199	106	599295	50.79	4778
ERR1999758	Ec_TO145	PRJEB21171	fimH30	C1	6	C1_6	CTX-M-27	1	Intact	1						M27PP1		5052325	209199	95	692735	50.77	4715
DRR148253	TUM18665	PRJDB7087	fimH30	C1	6	C1_6	CTX-M-14	1	Intact	1	2016				Human			5333758	209198	137	349105	50.7	5082
ERR1946812	d06fa6e0-6f4a-11e6-a83e-3c4a9275d6c8	PRJEB17615	fimH30	C2	9	C2_9	CTX-M-15	1	Intact	1								5220460	209198	110	656507	50.79	4920
ERR2237959	SAMPLE_WTCHG_447699_218120	PRJEB21277	fimH30	C2	9	C2_9	CTX-M-15	1	Truncated	2								5214190	209198	106	548098	50.71	4928
DRR033921	N1341	PRJDB3868	fimH30	C2	9	C2_9	CTX-M-15	1	Intact	1	2014		Nepal	Asia	Human			5388424	209197	121	631762	50.68	5094
SRR5936528	MER-36	PRJNA398288	fimH30	C2	4	C2_4	CTX-M-15	1	Intact	1	2014		Singapore	Asia	Human			5246525	168956	128	680869	50.78	4983
ERR1618025	SCP02-62	PRJEB15226	fimH30	C2	9	C2_9	CTX-M-15	1	Intact	1			Netherlands	Europe	Human			5269800	209197	110	711227	50.77	4959
ERR1971523	FF2CLZYL	PRJEB20792	fimH30	C2	9	C2_9	CTX-M-15	1	Intact	1								5254923	209197	91	393165	50.71	4951
ERR1971742	TDPBHY64	PRJEB20792	fimH30	C2	9	C2_9	CTX-M-15	1	Intact	1								5254005	209197	104	710272	50.67	4954
ERR712562	629	PRJEB8084	fimH30	C1	6	C1_6	CTX-M-27	1	Intact	1	2013		Germany	Europe	Human	M27PP1		5235319	209197	143	524586	50.65	4951
DRR033922	N1345	PRJDB3868	fimH30	C2	9	C2_9	CTX-M-15	1	Intact	1	2014		Nepal	Asia	Human			5232543	209197	105	709492	50.83	4948
ERR712670	977	PRJEB8084	fimH30	C2	9	C2_9	CTX-M-15	0	Intact	0	2014		Germany	Europe	Human			5230407	209197	95	711224	50.71	4936
ERR1623037	75922970-fa7c-11e5-8812-3c4a9275d6c8	PRJEB12887	fimH30	C1	6	C1_6		0	Intact	0								5210367	209197	96	709653	50.72	4943
SRR3051004	HICF246	PRJNA306133	fimH30	C2	9	C2_9	CTX-M-15	0	Intact	0	2011	Oxford	United Kingdom	Europe	Human			5206965	209197	92	709662	50.79	4884
SRR3050877	HICF47	PRJNA306133	fimH30	C1	6	C1_6		0	Intact	0	2009	Oxford	United Kingdom	Europe	Human			5194199	209197	106	622924	50.78	4891
ERR1617988	SCK76-08	PRJEB15226	fimH30	C1	6	C1_6	CTX-M-27	1	Intact	1			Netherlands	Europe	Human	M27PP1		5177609	209197	117	354853	50.71	4863
DRR148169	TUM18581	PRJDB7087	fimH30	C1	6	C1_6	CTX-M-27	1	Intact	1	2017				Human	M27PP1		5156148	209197	108	596259	50.68	4850
DRR148142	TUM18554	PRJDB7087	fimH30	C1	6	C1_6	CTX-M-27	1	Intact	1	2016				Human	M27PP1		5149920	209197	95	390944	50.76	4862
DRR148329	TUM18741	PRJDB7087	fimH30	C1	6	C1_6	CTX-M-14	1	Intact	1	2017				Human			5128125	209197	100	489393	50.75	4849
ERR1618147	SCP09-13	PRJEB15226	fimH30	C2	9	C2_9	CTX-M-15	0	Intact	0			Netherlands	Europe	Human			5107161	209197	85	1138670	50.78	4764
ERR1971490	D1YNOCJ0	PRJEB20792	fimH30	C2	9	C2_9	CTX-M-15	1	Intact	1								5102072	209197	88	711341	50.63	4796
DRR092864	ONEC9	PRJDB4303	fimH30	C1	6	C1_6		0	Intact	0	2006		Japan	Asia	Human			5096939	209197	88	663084	50.8	4797
ERR1618305	SCP17-17	PRJEB15226	fimH30	C1	6	C1_6	CTX-M-27	1	Intact	1			Netherlands	Europe	Human	M27PP1		5090253	209197	85	385295	50.73	4775
ERR1195548	2444	PRJEB8084	fimH30	C2	9	C2_9	CTX-M-15	1	Intact	1	2014		Germany	Europe				5088287	209197	63	549271	50.81	4794
ERR1618406	SCP23-06	PRJEB15226	fimH30	C1	6	C1_6	CTX-M-27	1	Intact	1			Netherlands	Europe	Human	M27PP1		5068886	209197	78	516021	50.77	4735
DRR148218	TUM18630	PRJDB7087	fimH30	C1	6	C1_6	CTX-M-27	1	Intact	1	2017				Human	M27PP1		5051879	209197	87	596466	50.74	4728
ERR1971705	RHQ9GOFQ	PRJEB20792	fimH30	C2	9	C2_9	CTX-M-15	0	Intact	0								5042773	209197	99	709662	50.83	4729
ERR1791000	d2b03480-fa7c-11e5-b358-3c4a9275d6c8	PRJEB12887	fimH30	C1	6	C1_6		1	Intact	1						M27PP1		5034331	209197	90	614750	50.77	4707
ERR712781	1384	PRJEB8084	fimH30	C1	6	C1_6	CTX-M-27	1	Intact	1	2014		Germany	Europe	Human	M27PP1		5022308	209197	79	524573	50.71	4700
DRR148144	TUM18556	PRJDB7087	fimH30	C1	6	C1_6	CTX-M-27	1	Intact	1	2016				Human	M27PP1		4988396	209197	84	615331	50.78	4668
SRR3057134	0000-0055-3565	PRJNA278886	fimH30	C1	6	C1_6	CTX-M-27	1	Intact	1	2015	Boston	United States	North America	Human	M27PP1		4848394	209197	98	338998	50.83	4534
SRR5936531	MER-87	PRJNA398288	fimH30	C2	4	C2_4		1	Intact	1	2015		Singapore	Asia	Human			5385651	164911	177	427524	50.65	5124
ERR2237957	SAMPLE_WTCHG_447699_217108	PRJEB21277	fimH30	C2	9	C2_9	CTX-M-15	2	Truncated	2								5269059	209196	111	664077	50.63	4994
ERR712672	978	PRJEB8084	fimH30	C2	9	C2_9	CTX-M-15	0	Intact	0	2014		Germany	Europe	Human			5262873	209196	90	711156	50.73	4989
SRR4065676	DHQP1500342	PRJNA288601	fimH30	C2	9	C2_9	CTX-M-15	2	Truncated	1	2014		United States	North America	Human			5243248	209196	128	511888	50.71	4954
ERR1366630	RA246	PRJEB12376	fimH30	C2	9	C2_9	CTX-M-15	1	Intact	1								5222694	209196	137	464123	50.77	4922
ERR1617985	SCK67-64	PRJEB15226	fimH30	C1	6	C1_6	CTX-M-27	1	Intact	1			Netherlands	Europe	Human	M27PP1		5179173	209196	118	354838	50.71	4863
ERR1195703	3015	PRJEB8084	fimH30	C1	6	C1_6		1	Intact	1	2015		Germany	Europe				5164957	209196	128	527680	50.76	4913
ERR1618216	SCP13-09	PRJEB15226	fimH30	C2	9	C2_9	CTX-M-15	0	Intact	0			Netherlands	Europe	Human			5163033	209196	120	636251	50.74	4851
ERR1971666	PECI7CDR	PRJEB20792	fimH30	C2	9	C2_9	CTX-M-15	0	Intact	0								5155196	209196	123	341820	50.81	4830
ERR2232752	161	PRJEB23208	fimH30	C2	9	C2_9	CTX-M-15	2	Intact	2	2016		Germany	Europe	Human			5151190	209196	76	708929	50.73	4841
DRR033930	N1504	PRJDB3868	fimH30	C2	9	C2_9	CTX-M-15	1	Intact	1	2014		Nepal	Asia	Human			5149653	209196	84	498862	50.76	4839
ERR1617726	SCK08-31	PRJEB15226	fimH30	C2	9	C2_9	CTX-M-15	0	Intact	0			Netherlands	Europe	Human			5142564	209196	123	694222	50.81	4815
ERR2232741	146	PRJEB23208	fimH30	C2	9	C2_9	CTX-M-15	0	Intact	0	2016		Germany	Europe	Human			5133178	209196	107	692867	50.82	4808
ERR2232730	130	PRJEB23208	fimH30	C2	9	C2_9	CTX-M-15	0	Intact	0	2016		Germany	Europe	Human			5094809	209196	104	468376	50.81	4796
ERR1618111	SCP07-14	PRJEB15226	fimH30	C2	9	C2_9	CTX-M-15	0	Intact	0			Netherlands	Europe	Human			5082415	209196	86	711228	50.84	4746
DRR148282	TUM18694	PRJDB7087	fimH30	C1	6	C1_6	CTX-M-27	1	Intact	1	2017				Human	M27PP1		5078786	209196	87	685181	50.76	4760
ERR1617752	SCK12-32	PRJEB15226	fimH30	C2	9	C2_9	CTX-M-15	0	Intact	0			Netherlands	Europe	Human			5068081	209196	93	709403	50.83	4731
SRR3057133	0000-0055-3562	PRJNA278886	fimH30	C1	6	C1_6	CTX-M-27	1	Intact	1	2015	Boston	United States	North America	Human	M27PP1		5021509	209196	115	339666	50.76	4682
SRR5445918	0000-0064-6785	PRJNA278886	fimH30	C1	6	C1_6	CTX-M-27	1	Intact	1	2016	Boston	United States	North America	Human	M27PP1		5007828	209196	80	524573	50.77	4666
ERR1971333	2DCV7OXN	PRJEB20792	fimH30	C2	9	C2_9	CTX-M-15	1	Intact	1								5249432	209195	144	622579	50.72	4958
ERR712463	257	PRJEB8084	fimH30	C1	6	C1_6		0	Intact	0	2013		Germany	Europe	Human			5087309	209195	111	637060	50.76	4804
ERR2747840		PRJEB20357	fimH30	C1	6	C1_6	CTX-M-27	1	Intact	1						M27PP1	M27PP2	5057397	222270	77	692723	50.73	4714
ERR2719174		PRJEB20357	fimH30	C2	9	C2_9	CTX-M-15	1	Truncated	2								5240242	209191	133	397821	50.66	4939
ERR1971342	3AIE1PHU	PRJEB20792	fimH30	C1	6	C1_6	CTX-M-27	1	Intact	1						M27PP1		5159759	209191	80	444032	50.8	4857
SRR4294842	0000-0061-1747	PRJNA278886	fimH30	C1	6	C1_6		1	Intact	1	2016	Boston	United States	North America	Human			5142922	209191	141	600051	50.76	4869
SRR5588767	PNUSAE006970	PRJNA218110	fimH30	C1	6	C1_6		0	Intact	0			United States	North America				5121154	209191	106	533170	50.76	4818
ERR2237979	SAMPLE_WTCHG_447699_228145	PRJEB21277	fimH30	C1	6	C1_6		1	Intact	1						M27PP1		4999922	209191	87	690345	50.73	4659
DRR061433	HE-MDREc04	PRJDB4868	fimH30	C1	6	C1_6		0	Intact	0	2014		United States	North America	Human			5039887	209187	103	662737	50.92	4748
SRR4035117	DHQP1401955	PRJNA288601	fimH30	C1	6	C1_6		0	Intact	0	2014	SeattleWA	United States	North America	Human			5051661	209183	93	620737	50.82	4750
ERR2138079	18372570-535d-11e6-9a3d-3c4a9275d6c8	PRJEB21499	fimH30	C1	6	C1_6		0	Intact	0								5140593	209087	112	619600	50.78	4840
SRR5936513	MER-83	PRJNA398288	fimH30	C2	4	C2_4	CTX-M-15	1	Intact	1	2015		Singapore	Asia	Human			5205587	163484	149	371676	50.74	4930
ERR1618798	SCP29-22	PRJEB15226	fimH30	C2	9	C2_9	CTX-M-15	0	Intact	0			Netherlands	Europe	Human			5155217	209058	85	709665	50.75	4833
ERR2238035	SAMPLE_WTCHG_447699_256101	PRJEB21277	fimH30	C2	9	C2_9	CTX-M-15	0	Intact	0								5184747	208982	111	589827	50.75	4893
ERR1971708	RJWFVMM6	PRJEB20792	fimH30	C2	9	C2_9	CTX-M-15	1	Intact	1								5179000	208975	76	401697	50.73	4887
SRR3050941	HICF153	PRJNA306133	fimH30	C2	9	C2_9	CTX-M-15	0	Intact	0	2010	Oxford	United Kingdom	Europe	Human			5218195	208968	130	692977	50.7	4929
SRR3051024	HICF38	PRJNA306133	fimH30	C2	9	C2_9	CTX-M-15	0	Intact	0	2009	Oxford	United Kingdom	Europe	Human			5215148	208968	105	693045	50.81	4923
DRR148187	TUM18599	PRJDB7087	fimH30	C1	6	C1_6	CTX-M-27	1	Intact	1	2017				Human	M27PP1		5074108	208957	87	564617	50.83	4760
ERR1618924	SCP04-69	PRJEB15226	fimH22	B	10	B_10		1	Intact	1			Netherlands	Europe	Human			5048012	208773	129	443433	50.69	4724
ERR1971808	YH8QKWU5	PRJEB20792	fimH30	C2	9	C2_9	CTX-M-15	2	Intact	2								5226442	208759	114	710553	50.7	4939
ERR474033	eo370	PRJEB5065	fimH30	C2	9	C2_9		0	Intact	0								5167508	208703	126	650536	50.78	4852
SRR5936507	MER-80	PRJNA398288	fimH30	C2	4	C2_4	CTX-M-15	1	Intact	1	2015		Singapore	Asia	Human			5185365	163484	146	370062	50.74	4914
ERR1971821	Z7I39H0V	PRJEB20792	fimH30	C1	6	C1_6	CTX-M-15	1	Intact	1								5191356	208633	79	543870	50.66	4912
ERR434462	ECO0243	PRJEB4681	fimH30	C2	9	C2_9	CTX-M-15	1	Intact	1								5144043	208464	89	616871	50.78	4823
ERR1725930	ST-131	PRJEB17503	fimH41	A	2	A_2	CTX-M-27/15	2	Intact	2	2014		Saudi Arabia	Asia	Human			5043873	208410	95	452013	50.76	4705
SRR3050853	HICF11	PRJNA306133	fimH41	A	2	A_2		0	Intact	0	2008	Oxford	United Kingdom	Europe	Human			4925762	208410	64	954604	50.69	4566
ERR2719059		PRJEB20357	fimH41	A	2	A_2		0	Intact	0								5093515	208407	116	452013	50.47	4759
DRR033932	N1753	PRJDB3868	fimH30	C2	9	C2_9	CTX-M-15	1	Intact	1	2014		Nepal	Asia	Human			5176468	208379	76	711228	50.8	4869
ERR1543462	UPEC	PRJEB12513	fimH30	C0	11	C0_11	CTX-M-15	1	Intact	1								5272933	208288	114	410168	50.62	4988
ERR161244	S24	PRJEB2968	fimH22	B	1	B_1		0	Intact	0	2009		United Kingdom	Europe	Human			5091834	208266	78	392002	50.61	4781
ERR1720657	ST-131	PRJEB17503	fimH41	A	2	A_2	CTX-M-27/15	2	Intact	2	2014		Saudi Arabia	Asia	Human			5018081	208190	94	452013	50.74	4681
ERR1541364	EuSCAPE_TR103	PRJEB10018	fimH30	C2	9	C2_9	CTX-M-15	2	Intact	2								5125935	208043	77	708807	50.73	4821
SRR5936485	MER-88	PRJNA398288	fimH30	C2	4	C2_4	CTX-M-15	1	Intact	1	2015		Singapore	Asia	Human			5244851	161224	155	370079	50.73	4985
ERR1971683	QETRAHLM	PRJEB20792	fimH30	C2	9	C2_9	CTX-M-15	1	Intact	1								5254447	207982	91	452556	50.72	4941
ERR1822481	66e6b9d0-7fd4-11e6-b8fe-3c4a9275d6c8	PRJEB15430	fimH30	C1	6	C1_6	CTX-M-14	2	Intact	2						M27PP1		5159831	207979	82	639015	50.78	4864
ERR1622331	5b31fec0-fa7c-11e5-bdd4-3c4a9275d6c8	PRJEB12887	fimH30	C1	6	C1_6	CTX-M-27	1	Intact	1						M27PP1		5129563	207979	108	825157	50.77	4823
ERR1622330	5aaf8850-fa7c-11e5-bdd4-3c4a9275d6c8	PRJEB12887	fimH30	C1	6	C1_6	CTX-M-27	1	Intact	1						M27PP1		5113291	207977	95	825153	50.77	4809
ERR985185	VRES0401	PRJEB8770	fimH30	C2	9	C2_9	CTX-M-15	1	Intact	1								4990407	207856	102	709543	50.79	4690
ERR1971124	N8510	PRJEB20779	fimH22	B	7	B_7		0	Intact	0								5198296	207419	107	480430	50.48	4874
ERR161310	P56	PRJEB2968	fimH30	C1	6	C1_6		0	Intact	0	2011		Spain	Europe	Human			5062797	207293	126	455620	50.76	4747
ERR439722	eo977	PRJEB4681	fimH30	C1	6	C1_6	CTX-M-15	1	Intact	1								5136033	207209	112	488832	50.77	4813
ERR1618482	SCP27-10	PRJEB15226	fimH30	C1	6	C1_6	CTX-M-27	1	Intact	1			Netherlands	Europe	Human	M27PP1		5111228	207123	128	515800	50.73	4801
ERR1837601	ME160418	PRJEB19435	fimH30	C1	6	C1_6		0	Intact	0	2016		Ireland	Europe	Human			5121771	207010	101	621028	50.74	4840
ERR1217195	EuSCAPE_IT008	PRJEB10018	fimH22	B	3	B_3		0	Intact	0								5141054	206996	77	675303	50.59	4836
ERR1335194	PB150	PRJEB11403	fimH30	C2	9	C2_9	CTX-M-15	1	Intact	1								5228659	206947	137	622960	50.72	4964
ERR1999759	Ec_16017522	PRJEB21171	fimH30	C1	6	C1_6	CTX-M-27	1	Intact	1						M27PP1		4956547	206936	82	454550	50.8	4620
SRR5936517	MER-104	PRJNA398288	fimH30	C2	4	C2_4	CTX-M-15	1	Intact	1	2015		Singapore	Asia	Human			5201699	161224	158	371393	50.73	4921
ERR2138615	679f83f0-535d-11e6-9a3d-3c4a9275d6c8	PRJEB21499	fimH41	A	2	A_2		0	Intact	0								4988096	206654	92	417745	50.65	4621
ERR2138535	5b561190-535d-11e6-9a3d-3c4a9275d6c8	PRJEB21499	fimH41	A	2	A_2		0	Intact	0								4986442	206654	88	417745	50.65	4621
ERR2138669	72b9ec30-535d-11e6-9a3d-3c4a9275d6c8	PRJEB21499	fimH41	A	2	A_2		0	Intact	0								4985841	206654	95	417745	50.65	4615
ERR2138537	5b83b140-535d-11e6-9a3d-3c4a9275d6c8	PRJEB21499	fimH41	A	2	A_2		0	Intact	0								4985628	206654	88	417745	50.65	4623
ERR2138714	7d798a40-535d-11e6-9a3d-3c4a9275d6c8	PRJEB21499	fimH41	A	2	A_2		0	Intact	0								4985600	206654	92	417745	50.65	4615
ERR2138610	673a5980-535d-11e6-9a3d-3c4a9275d6c8	PRJEB21499	fimH41	A	2	A_2		0	Intact	0								4985324	206654	90	417745	50.65	4626
ERR2138612	677c92a0-535d-11e6-9a3d-3c4a9275d6c8	PRJEB21499	fimH41	A	2	A_2		0	Intact	0								4984857	206654	95	417745	50.65	4614
ERR2237970	SAMPLE_WTCHG_447699_223180	PRJEB21277	fimH30	C2	9	C2_9	CTX-M-15	0	Intact	0								5287889	206603	129	555796	50.68	4996
ERR1585782	a7853160-dfca-11e5-88b1-3c4a9275d6c6	PRJEB12888	fimH30	C2	9	C2_9		1	Intact	1								5310221	206494	91	711228	50.64	5018
DRR061483	HE-MDREc60	PRJDB4868	fimH30	C1	6	C1_6	CTX-M-14/15	1	Intact	1	2011		United States	North America	Human			5167060	206407	141	619585	50.68	4882
ERR1759209	DTU2016_543_PRJ1050_ESchericha_coli_14_MHK0477_Ec	PRJEB18618	fimH22	B	3	B_3		1	Intact	1	2014		Switzerland	Europe				5451700	206381	211	618035	50.42	5125
SRR5936519	MER-106	PRJNA398288	fimH30	C2	4	C2_4	CTX-M-15	1	Intact	1	2015		Singapore	Asia	Human			5197692	158700	165	307627	50.73	4910
SRR5936481	MER-95	PRJNA398288	fimH30	C2	4	C2_4	CTX-M-15	1	Intact	1	2015		Singapore	Asia	Human			5113814	158700	152	307627	50.73	4794
SRR3143612	KO178B	PRJNA295914	fimH30	C1	6	C1_6	CTX-M-27	1	Intact	1	2007		Czech Republic	Europe	Wild Animal	M27PP1		5032196	206260	100	510500	50.74	4692
SRR2927308	0000-0054-3036	PRJNA278886	fimH30	C2	9	C2_9		1	Intact	1	2015	Boston	United States	North America	Human			5259546	206181	130	360983	50.7	4983
ERR1971391	6M4HR5PD	PRJEB20792	fimH30	C2	9	C2_9	CTX-M-15	1	Intact	1								5269661	206046	119	708888	50.67	4965
DRR033882	N0261	PRJDB3868	fimH30	C2	9	C2_9	CTX-M-15	1	Intact	1	2014		Nepal	Asia	Human			5244258	206044	97	400082	50.7	4935
ERR2137890	ffbbc050-535c-11e6-9a3d-3c4a9275d6c8	PRJEB21499	fimH30	C2	9	C2_9	CTX-M-15	1	Intact	1							M27PP2	5166834	206044	129	362638	50.75	4851
ERR1878189	491d6e00-5557-11e6-9a3d-3c4a9275d6c8	PRJEB19918	fimH30	C2	9	C2_9	CTX-M-15	1	Intact	1							M27PP2	5165492	206044	115	362638	50.76	4844
ERR1878191	492c6220-5557-11e6-9a3d-3c4a9275d6c8	PRJEB19918	fimH30	C2	9	C2_9	CTX-M-15	1	Intact	1							M27PP2	5164886	206044	114	362638	50.76	4849
ERR1878200	497774e0-5557-11e6-9a3d-3c4a9275d6c8	PRJEB19918	fimH30	C2	9	C2_9	CTX-M-15	1	Intact	1							M27PP2	5164823	206044	119	362638	50.76	4839
ERR1878203	498e3130-5557-11e6-9a3d-3c4a9275d6c8	PRJEB19918	fimH30	C2	9	C2_9	CTX-M-15	1	Intact	1							M27PP2	5164770	206044	115	362638	50.76	4854
ERR1878188	49150990-5557-11e6-9a3d-3c4a9275d6c8	PRJEB19918	fimH30	C2	9	C2_9	CTX-M-15	1	Intact	1							M27PP2	5164241	206044	118	362638	50.76	4842
ERR1878199	49707000-5557-11e6-9a3d-3c4a9275d6c8	PRJEB19918	fimH30	C2	9	C2_9	CTX-M-15	1	Intact	1							M27PP2	5163953	206044	119	362638	50.76	4845
ERR1878187	490e04b0-5557-11e6-9a3d-3c4a9275d6c8	PRJEB19918	fimH30	C2	9	C2_9	CTX-M-15	1	Intact	1							M27PP2	5162911	206044	120	362638	50.76	4843
ERR1878190	49253630-5557-11e6-9a3d-3c4a9275d6c8	PRJEB19918	fimH30	C2	9	C2_9	CTX-M-15	1	Intact	1							M27PP2	5162710	206044	122	362638	50.75	4845
ERR1878193	493c8ec0-5557-11e6-9a3d-3c4a9275d6c8	PRJEB19918	fimH30	C2	9	C2_9	CTX-M-15	1	Intact	1							M27PP2	5162117	206044	122	362638	50.76	4840
ERR1878194	49442fe0-5557-11e6-9a3d-3c4a9275d6c8	PRJEB19918	fimH30	C2	9	C2_9	CTX-M-15	1	Intact	1							M27PP2	5162040	206044	119	362638	50.75	4844
ERR1878434	5c1fea50-5557-11e6-9a3d-3c4a9275d6c8	PRJEB19918	fimH30	C2	9	C2_9	CTX-M-15	1	Intact	1							M27PP2	5162036	206044	123	362638	50.75	4838
ERR1878204	49955d20-5557-11e6-9a3d-3c4a9275d6c8	PRJEB19918	fimH30	C2	9	C2_9	CTX-M-15	1	Intact	1							M27PP2	5161732	206044	120	362638	50.75	4843
ERR1878195	494b5bd0-5557-11e6-9a3d-3c4a9275d6c8	PRJEB19918	fimH30	C2	9	C2_9	CTX-M-15	1	Intact	1							M27PP2	5161197	206044	115	362638	50.76	4840
ERR1878192	49338e10-5557-11e6-9a3d-3c4a9275d6c8	PRJEB19918	fimH30	C2	9	C2_9	CTX-M-15	1	Intact	1							M27PP2	5159867	206044	123	362638	50.75	4841
ERR2137889	ffb00080-535c-11e6-9a3d-3c4a9275d6c8	PRJEB21499	fimH30	C2	9	C2_9	CTX-M-15	1	Intact	1							M27PP2	5159304	206044	124	362638	50.75	4846
ERR1878202	49870540-5557-11e6-9a3d-3c4a9275d6c8	PRJEB19918	fimH30	C2	9	C2_9	CTX-M-15	1	Intact	1							M27PP2	5157048	206044	120	362638	50.77	4836
ERR1878196	495287c0-5557-11e6-9a3d-3c4a9275d6c8	PRJEB19918	fimH30	C2	9	C2_9	CTX-M-15	1	Intact	1							M27PP2	5155429	206044	128	362638	50.75	4839
ERR2719032		PRJEB20357	fimH30	C2	9	C2_9		1	Intact	1								5177125	206043	103	557258	50.77	4902
ERR1971540	GZMGD82X	PRJEB20792	fimH27	B	5	B_5		1	Intact	1								5309757	206005	104	468598	50.68	5024
SRR3143630	WCE296	PRJNA295914	fimH30	C1	6	C1_6	CTX-M-14	1	Intact	1	2005		China	Asia	Human			5173088	205916	144	344400	50.62	4896
SRR5936525	MER-39	PRJNA398288	fimH30	C2	4	C2_4	CTX-M-15	1	Intact	1	2014		Singapore	Asia	Human			5241044	140666	155	416414	50.8	4980
SRR933407	JJ1908	PRJNA211153	fimH196	C2	9	C2_9		1	Intact	1	2007	Seattle	United States	North America	Human			5007839	205775	69	527817	50.81	4700
SRR5936520	MER-110	PRJNA398288	fimH30	C2	4	C2_4	CTX-M-15	3	Intact	3	2015		Singapore	Asia	Human			5333006	138712	164	319922	50.61	5072
SRR5936480	MER-101	PRJNA398288	fimH30	C2	4	C2_4	CTX-M-15	1	Intact	1	2015		Singapore	Asia	Human			5193936	138711	167	307627	50.73	4912
ERR1971498	DCYUJZRF	PRJEB20792	fimH30	C2	9	C2_9	CTX-M-15	1	Intact	1								5213994	205650	140	381376	50.69	4927
ERR1971748	TQIRVM90	PRJEB20792	fimH30	C2	9	C2_9	CTX-M-15	1	Intact	1								5255718	205529	138	631549	50.82	4981
SRR933343	JJ2134	PRJNA211153	fimH30	C2	9	C2_9		0	Intact	0	2008	Minnesota	United States	North America	Human			5012847	205526	63	488475	50.75	4712
ERR2060139	V074	PRJEB21997	fimH30	C1	6	C1_6		1	Intact	1			Vietnam	Asia	Human	M27PP1		5073723	205387	128	434959	50.75	4752
ERR1618858	SCP03-33	PRJEB15226	fimH41	A	2	A_2		1	Intact	1			Netherlands	Europe	Human			5142228	205366	135	604281	50.57	4840
DRR092859	KUEC2	PRJDB4303	fimH22	B	1	B_1		1	Intact	1	2001	Kyoto	Japan	Asia	Human			5173938	205331	72	716740	50.71	4891
SRR5936523	MER-37	PRJNA398288	fimH30	C2	4	C2_4	CTX-M-15	1	Intact	1	2014		Singapore	Asia	Human			5244548	133275	150	464952	50.81	4991
SRR4017891	DHQP1401419	PRJNA288601	fimH30	C2	9	C2_9	CTX-M-15	1	Intact	1	2014		United States	North America	Human			5279113	205248	131	443098	50.71	4990
SRR1610055	PH31	PRJNA261540	fimH30	C2	4	C2_4	CTX-M-15	1	NA	1	2012	Islamabad	Pakistan	Asia	Human			4856278	73858	189	211385	51.16	4564
SRR1610051	PH151-2	PRJNA261540	fimH30	C2	4	C2_4	CTX-M-15	1	Truncated	1	2012	Islamabad	Pakistan	Asia	Human			4928105	72096	166	177959	51.18	4665
ERR1618265	SCP15-05	PRJEB15226	fimH30	C2	4	C2_4	CTX-M-15	1	Intact	1			Netherlands	Europe	Human			5349133	222183	133	432943	50.65	5126
DRR092880	KK85	PRJDB4303	fimH41	A	2	A_2	CTX-M-27	1	Intact	1	2012		Japan	Asia	Human			4983096	205078	97	451134	50.69	4621
DRR148160	TUM18572	PRJDB7087	fimH30	C1	6	C1_6		1	Intact	1	2017				Human			5196737	205023	112	515985	50.76	4905
DRR033879	N0241	PRJDB3868	fimH30	C2	9	C2_9	CTX-M-15	1	Intact	1	2014		Nepal	Asia	Human			5265054	205019	107	632656	50.71	4965
DRR033881	N0256	PRJDB3868	fimH30	C2	9	C2_9	CTX-M-15	1	Intact	1	2014		Nepal	Asia	Human			5261034	205019	118	633178	50.7	4954
DRR033880	N0253	PRJDB3868	fimH30	C2	9	C2_9	CTX-M-15	1	Intact	1	2014		Nepal	Asia	Human			5217370	205019	115	589123	50.69	4930
ERR435441	eo2514	PRJEB4681	fimH30	C2	9	C2_9	CTX-M-15	1	Intact	1								5084929	205019	90	709213	50.73	4760
ERR1618318	SCP17-75	PRJEB15226	fimH30	C2	4	C2_4	CTX-M-15	1	Intact	1			Netherlands	Europe	Human			5269606	222183	103	655746	50.69	4994
ERR1617743	SCK09-52-2	PRJEB15226	fimH30	C2	4	C2_4	CTX-M-15	1	NA	1			Netherlands	Europe	Human			5227369	222183	105	367023	50.78	4941
ERR1891446	Escherichia coli	PRJEB8666	fimH5	B	10	B_10		0	Intact	0								5107685	204694	104	654075	50.55	4824
DRR018436	DRS016117	PRJDB2638	fimH22	B	1	B_1		0	Intact	0								4882189	204681	64	569596	50.7	4540
ERR1618039	SCP03-19	PRJEB15226	fimH30	C2	4	C2_4	CTX-M-15	1	NA	1			Netherlands	Europe	Human			5213395	222183	133	368637	50.78	4929
ERR1618332	SCP18-29	PRJEB15226	fimH30	C2	4	C2_4	CTX-M-15	2	Intact	2			Netherlands	Europe	Human			5308299	219597	100	591910	50.71	5061
ERR1617958	SCK63-03	PRJEB15226	fimH30	C2	4	C2_4	CTX-M-15	1	Intact	1			Netherlands	Europe	Human			5181068	217599	82	717181	50.74	4874
ERR1618335	SCP18-35	PRJEB15226	fimH30	C2	4	C2_4	CTX-M-15	1	Intact	1			Netherlands	Europe	Human			5201201	217581	88	393167	50.77	4909
ERR1618353	SCP19-50	PRJEB15226	fimH30	C2	4	C2_4	CTX-M-15	1	Intact	1			Netherlands	Europe	Human			5289639	211524	114	924604	50.65	5049
ERR1617944	SCK46-70	PRJEB15226	fimH30	C2	4	C2_4	CTX-M-15	1	Intact	1			Netherlands	Europe	Human			5267004	211022	102	402764	50.69	4984
ERR1617888	SCK09-62	PRJEB15226	fimH30	C2	4	C2_4	CTX-M-15	1	Intact	1			Netherlands	Europe	Human			5325954	205284	125	341719	50.67	5082
ERR2232761	173	PRJEB23208	fimH30	C2	9	C2_9	CTX-M-15	1	Intact	1	2017		Germany	Europe	Human			5195331	204381	110	519118	50.73	4901
ERR1617939	SCK44-27	PRJEB15226	fimH30	C2	4	C2_4	CTX-M-15	1	Intact	1			Netherlands	Europe	Human			5292639	204587	89	400131	50.63	5043
ERR1618220	SCP13-23	PRJEB15226	fimH30	C2	9	C2_9	CTX-M-15	0	Intact	0			Netherlands	Europe	Human			5137787	204278	95	1026348	50.77	4806
ERR1618040	SCP03-21	PRJEB15226	fimH30	C2	9	C2_9	CTX-M-15	0	Intact	0			Netherlands	Europe	Human			5198387	204228	106	901441	50.82	4880
ERR1718951	SAMPLE_WTCHG_320308_274190	PRJEB17631	fimH30	C2	9	C2_9	CTX-M-15	0	Intact	0								5198057	204228	111	511955	50.71	4888
SRR5943513	ECH+22	PRJNA389557	fimH30	C2	9	C2_9	CTX-M-15	0	Intact	0	2014		Thailand	Asia	Human			5193772	204228	114	675503	50.78	4866
ERR1718957	SAMPLE_WTCHG_320308_277190	PRJEB17631	fimH30	C2	9	C2_9	CTX-M-15	0	Intact	0								5132542	204228	91	525550	50.77	4813
SRR6870558	PNUSAE012481	PRJNA218110	fimH30	C2	9	C2_9	CTX-M-15	0	Intact	0			United States	North America				5095064	204188	91	758847	50.73	4742
ERR277030	110	PRJEB1963	fimH22	B	1	B_1		0	Intact	0								5140671	203984	83	436599	50.64	4822
SRR1314324	upec-110	PRJNA248737	fimH22	B	1	B_1		0	Intact	0	2011		United States	North America	Human			5073007	203922	90	365744	50.67	4756
ERR1036092	VRES0040	PRJEB8770	fimH41	A	2	A_2		1	Intact	1								5007020	203913	125	399209	50.69	4687
SRR933395	MVAST020	PRJNA211153	fimH41	A	2	A_2		0	Intact	0	2010	Minneapolis	United States	North America	Human			4857027	203879	86	421711	50.78	4485
ERR2747839		PRJEB20357	fimH30	C1	6	C1_6	CTX-M-27	1	Intact	1						M27PP1	M27PP2	5057378	222270	76	692723	50.73	4718
ERR1841076	AM_LREC-7	PRJEB19190	fimH161	B	7	B_7		0	Intact	0	2012		Spain	Europe	Livestock			5099184	203682	102	596752	50.58	4751
ERR1618286	SCP15-80	PRJEB15226	fimH30	C2	9	C2_9	CTX-M-15	0	Intact	0			Netherlands	Europe	Human			5210903	203584	131	710919	50.82	4909
DRR061458	HE-MDREc34	PRJDB4868	fimH30	C2	9	C2_9	CTX-M-15	1	Intact	1	2010		United States	North America	Human			5175557	203532	130	401697	50.8	4852
SRR5194982	EC967	PRJNA362676	fimH30	C2	9	C2_9	CTX-M-15	2	Intact	2	2014				Human			5127405	203528	129	371471	50.8	4778
ERR474046	eo1001	PRJEB5065	fimH30	C2	9	C2_9	CTX-M-15	0	Intact	0								5113587	203527	128	511950	50.82	4773
ERR474049	eo1045	PRJEB5065	fimH30	C2	9	C2_9	CTX-M-15	0	Intact	0								5110741	203526	120	511950	50.82	4771
SRR5194989	EC960	PRJNA362676	fimH30	C2	9	C2_9	CTX-M-15	2	Intact	2	2014				Human			5136170	203515	121	511920	50.8	4796
ERR486696	eo795	PRJEB5065	fimH30	C2	9	C2_9	CTX-M-15	0	Intact	0								5115457	203514	114	511965	50.81	4779
ERR474239	eo3775	PRJEB5065	fimH30	C2	9	C2_9	CTX-M-15	0	Intact	0								5060903	203514	114	511970	50.79	4719
ERR830539	NHES0266	PRJEB7657	fimH30	C2	9	C2_9	CTX-M-15	0	Intact	0								4953519	203514	96	511830	50.81	4644
ERR474123	eo1846	PRJEB5065	fimH30	C2	9	C2_9	CTX-M-15	0	Intact	0								5194797	203486	126	511920	50.76	4867
ERR474077	eo1582	PRJEB5065	fimH30	C2	9	C2_9	CTX-M-15	0	Intact	0								5169429	203486	138	511955	50.8	4853
ERR434703	eo1303	PRJEB4681	fimH30	C2	9	C2_9	CTX-M-15	1	Intact	1								5139161	203486	127	511890	50.81	4796
ERR474048	eo1009	PRJEB5065	fimH30	C2	9	C2_9	CTX-M-15	0	Intact	0								5114679	203486	132	371471	50.82	4767
ERR474076	eo1549	PRJEB5065	fimH30	C2	9	C2_9	CTX-M-15	0	Intact	0								5114145	203486	133	371471	50.81	4776
ERR474047	eo1004	PRJEB5065	fimH30	C2	9	C2_9	CTX-M-15	0	Intact	0								5112867	203486	132	511900	50.81	4769
ERR435386	eo3538	PRJEB4681	fimH30	C2	9	C2_9	CTX-M-15	1	Intact	1								5112320	203486	120	511940	50.81	4797
ERR161237	S10	PRJEB2968	fimH30	C2	9	C2_9	CTX-M-15	0	Intact	0	2009		United Kingdom	Europe	Human			5072549	203486	106	511950	50.73	4749
ERR434708	eo1430	PRJEB4681	fimH30	C2	9	C2_9	CTX-M-15	0	Intact	0								5055764	203486	102	789293	50.79	4712
ERR474111	eo1488	PRJEB5065	fimH30	C2	9	C2_9		0	Intact	0								5046776	203486	95	488835	50.75	4708
ERR1023208	33609-sc-2292616	PRJEB1252	fimH30	C2	9	C2_9	CTX-M-15	2	Intact	2							M27PP2	5165204	203466	121	695178	50.72	4881
ERR1622243	31d7e7b0-fa7c-11e5-8060-3c4a9275d6c8	PRJEB12887	fimH30	C1	6	C1_6		0	Intact	0						M27PP1		5064314	203456	79	419530	50.74	4742
ERR2719193		PRJEB20357	fimH30	C2	9	C2_9		0	Intact	0								5242793	203203	107	470337	50.74	4953
SRR3143569	2999	PRJNA295914	fimH22	B	7	B_7		0	Intact	0	2011		Germany	Europe	Human			5070819	203177	91	628251	50.62	4730
ERR1971351	3H7WUVEL	PRJEB20792	fimH30	C2	9	C2_9	CTX-M-15	0	Intact	0								5297013	203174	101	719310	50.76	4990
ERR1971631	N7IG3T3U	PRJEB20792	fimH30	C2	9	C2_9	CTX-M-15	1	Intact	1								5322692	203173	110	547015	50.62	5004
DRR033903	N0985-1	PRJDB3868	fimH30	C2	9	C2_9	CTX-M-15	2	Intact	2	2014		Nepal	Asia	Human			5117881	203058	92	492561	50.8	4808
ERR1937229	4f435930-a286-11e6-8d8d-3c4a9275d6c8	PRJEB15430	fimH41	A	2	A_2	CTX-M-27	1	Intact	1								5078472	203054	87	639065	50.65	4759
ERR1619029	SCK31-36	PRJEB15226	fimH30	C2	9	C2_9	CTX-M-15	0	Intact	0			Netherlands	Europe	Human			5141281	203028	127	370008	50.79	4818
ERR161260	S97	PRJEB2968	fimH30	C2	9	C2_9	CTX-M-15	1	Intact	1	2010		New Zealand	Oceania	Human			5299377	203027	137	388717	50.73	5000
ERR1618803	SCP29-25	PRJEB15226	fimH30	C2	4	C2_4	CTX-M-15	1	Intact	1			Netherlands	Europe	Human			5387149	204586	95	580329	50.58	5166
ERR2719271		PRJEB20357	fimH30	C2	9	C2_9	CTX-M-15	1	Intact	1								5054203	202898	96	470545	50.82	4754
ERR1946832	d1227c20-6f4a-11e6-a83e-3c4a9275d6c8	PRJEB17615	fimH30	C2	9	C2_9	CTX-M-15	1	Intact	1								5205405	202897	95	616818	50.74	4929
ERR1585779	a764b110-dfca-11e5-88b1-3c4a9275d6c6	PRJEB12888	fimH30	C2	9	C2_9	CTX-M-15	1	Intact	1								5333456	202886	111	709626	50.63	5033
DRR061447	HE-MDREc23	PRJDB4868	fimH30	C2	9	C2_9	CTX-M-15	1	Intact	1	2014		United States	North America	Human			5236749	202853	116	611035	50.7	4935
ERR1595424	9251f260-dfca-11e5-88b1-3c4a9275d6c6	PRJEB12888	fimH30	C2	9	C2_9	CTX-M-15	1	Intact	1								5265199	202841	103	709641	50.65	4962
ERR1946765	ceaf8050-6f4a-11e6-a83e-3c4a9275d6c8	PRJEB17615	fimH30	C1	6	C1_6	CTX-M-27	2	Intact	2						M27PP1		5199349	202824	106	619664	50.72	4875
SRR5642119	Escherichia coli_14	PRJNA388450	fimH30	C1	6	C1_6	CTX-M-27	1	Intact	1	2013	Houston	United States	North America	Human	M27PP1		5119953	202822	109	681405	50.74	4804
ERR191636	MU028688W (214)	PRJEB2974	fimH30	C2	9	C2_9	CTX-M-15	1	Intact	1	2005				Human			5084486	202808	119	655193	50.77	4792
ERR434844	ECO0052	PRJEB4681	fimH30	C2	9	C2_9	CTX-M-15	1	Intact	1								5271810	202755	125	652967	50.67	4979
ERR474236	eo3698	PRJEB5065	fimH30	C2	9	C2_9	CTX-M-15	1	Intact	1								5207398	202755	122	611057	50.68	4900
ERR439636	ECO0207	PRJEB4681	fimH30	C2	9	C2_9		0	Intact	0								5133492	202755	96	653800	50.65	4834
ERR1937115	43517cb0-a286-11e6-8d8d-3c4a9275d6c8	PRJEB15430	fimH30	C1	6	C1_6	CTX-M-27	1	Intact	1						M27PP1		5137647	202732	107	903571	50.75	4831
ERR474043	eo988	PRJEB5065	fimH30	C2	9	C2_9	CTX-M-15	1	Intact	1								5165654	202724	158	611098	50.73	4855
SRR2127494	BWH60	PRJNA271899	fimH30	C2	9	C2_9	CTX-M-15	1	Intact	1	2014		United States	North America	Human			5132581	202724	160	451051	50.75	4831
ERR435429	eo2515	PRJEB4681	fimH30	C2	9	C2_9		0	Intact	0								5134450	202682	122	625324	50.71	4801
ERR474209	eo2996	PRJEB5065	fimH30	C2	9	C2_9		0	Intact	0							M27PP2	5160200	202675	136	611120	50.76	4852
ERR474182	eo3136	PRJEB5065	fimH30	C2	9	C2_9		0	Intact	0								5060506	202640	114	611155	50.8	4743
ERR1640720	ERS1105805	PRJEB12888	fimH30	C2	9	C2_9	CTX-M-15	1	Intact	1								5204969	202603	114	617058	50.64	4891
ERR1585780	a76dffe0-dfca-11e5-88b1-3c4a9275d6c6	PRJEB12888	fimH30	C2	9	C2_9	CTX-M-15	1	Intact	1								5311295	202602	110	650696	50.64	5015
SRR3578633	142257	PRJNA315192	fimH30	C2	9	C2_9	CTX-M-15	1	Intact	1	2015		United Kingdom	Europe	Human			5144614	202595	128	640329	50.77	4826
ERR1543356	UPEC	PRJEB12513	fimH30	C2	9	C2_9	CTX-M-15	1	Intact	1								5240778	202570	94	808013	50.64	4914
ERR1618109	SCP06-50	PRJEB15226	fimH30	C2	4	C2_4	CTX-M-15	1	Intact	1			Netherlands	Europe	Human			5284291	197359	108	429679	50.66	5009
ERR1618269	SCP15-16	PRJEB15226	fimH30	C2	4	C2_4	CTX-M-15	1	Intact	1			Netherlands	Europe	Human			5322422	195869	132	319922	50.67	5072
ERR1617920	SCK28-68	PRJEB15226	fimH30	C2	4	C2_4	CTX-M-15	1	Intact	1			Netherlands	Europe	Human			5288756	191042	104	611701	50.62	5045
ERR1618108	SCP06-49	PRJEB15226	fimH30	C2	4	C2_4	CTX-M-15	1	Intact	1			Netherlands	Europe	Human			5283667	191042	107	429674	50.66	5002
ERR1617877	SCK09-24	PRJEB15226	fimH30	C2	4	C2_4	CTX-M-15	1	Intact	1			Netherlands	Europe	Human			5279226	190808	108	711238	50.64	5003
ERR1617780	SCK52-34	PRJEB15226	fimH30	C2	4	C2_4	CTX-M-15	1	Intact	1			Netherlands	Europe	Human			5253504	190808	142	710732	50.76	4955
ERR1619093	SCP12-21	PRJEB15226	fimH30	C2	4	C2_4	CTX-M-15	1	Intact	1			Netherlands	Europe	Human			5319290	190799	145	319922	50.67	5071
ERR1619008	SCP08-36	PRJEB15226	fimH30	C2	4	C2_4	CTX-M-15	1	Intact	1			Netherlands	Europe	Human			5290594	185594	123	371393	50.63	4997
ERR1618801	SCP29-24	PRJEB15226	fimH30	C2	4	C2_4	CTX-M-15	1	Intact	1			Netherlands	Europe	Human			5332007	180794	99	581004	50.61	5074
ERR1619368	SCK53-19	PRJEB15226	fimH30	C2	4	C2_4	CTX-M-15	1	Intact	1			Netherlands	Europe	Human			5252661	170248	131	346473	50.7	4969
ERR1617922	SCK32-18	PRJEB15226	fimH30	C2	4	C2_4	CTX-M-15	1	Intact	1			Netherlands	Europe	Human			5291048	168341	108	650417	50.63	5048
ERR1618951	SCK19-65	PRJEB15226	fimH30	C2	4	C2_4	CTX-M-15	1	Intact	1			Netherlands	Europe	Human			5221667	167772	122	328199	50.65	4950
ERR1619143	SCK46-34	PRJEB15226	fimH30	C2	4	C2_4	CTX-M-15	1	Intact	1			Netherlands	Europe	Human			5089650	167772	101	378650	50.7	4821
ERR1619190	SCK50-53	PRJEB15226	fimH30	C2	4	C2_4	CTX-M-15	1	Intact	1			Netherlands	Europe	Human			5283443	161224	130	652408	50.65	5022
ERR1619072	SCK33-39	PRJEB15226	fimH30	C2	4	C2_4	CTX-M-15	1	Intact	1			Netherlands	Europe	Human			5294176	161223	124	319393	50.52	5041
ERR1619409	SCK54-34	PRJEB15226	fimH30	C2	4	C2_4	CTX-M-15	1	Intact	1			Netherlands	Europe	Human			5328985	159817	141	304226	50.61	5074
ERR1619017	SCP09-38	PRJEB15226	fimH30	C2	4	C2_4	CTX-M-15	1	Intact	1			Netherlands	Europe	Human			5373533	159660	177	268671	50.61	5151
ERR1618270	SCP15-26	PRJEB15226	fimH30	C2	4	C2_4	CTX-M-15	1	Intact	1			Netherlands	Europe	Human			5268314	159406	118	845922	50.67	5007
ERR1619081	SCK33-44	PRJEB15226	fimH30	C2	4	C2_4	CTX-M-15	1	Intact	1			Netherlands	Europe	Human			5426858	158727	159	319195	50.56	5177
ERR1619492	SCP25-70	PRJEB15226	fimH30	C2	4	C2_4	CTX-M-15	1	Intact	1			Netherlands	Europe	Human			5344996	158701	144	371471	50.6	5100
ERR1619126	SCP14-57	PRJEB15226	fimH30	C2	4	C2_4	CTX-M-15	1	Intact	1			Netherlands	Europe	Human			5258644	158701	141	304317	50.61	5003
ERR1619150	SCP15-50	PRJEB15226	fimH30	C2	4	C2_4	CTX-M-15	1	Intact	1			Netherlands	Europe	Human			5285710	158700	146	308392	50.67	5012
ERR1619021	SCK31-04	PRJEB15226	fimH30	C2	4	C2_4	CTX-M-15	1	Intact	1			Netherlands	Europe	Human			5238119	158611	139	308393	50.68	4953
ERR1619113	SCK44-09	PRJEB15226	fimH30	C2	4	C2_4	CTX-M-15	1	Intact	1			Netherlands	Europe	Human			5251994	151826	141	303960	50.61	4998
ERR1619388	SCK54-21	PRJEB15226	fimH30	C2	4	C2_4	CTX-M-15	1	Intact	1			Netherlands	Europe	Human			5242928	147668	147	438749	50.64	4975
ERR1618909	SCK08-80	PRJEB15226	fimH30	C2	4	C2_4	CTX-M-15	1	Intact	1			Netherlands	Europe	Human			5291864	147203	156	268675	50.65	5042
ERR1619453	SCK58-36	PRJEB15226	fimH30	C2	4	C2_4	CTX-M-15	1	Intact	1			Netherlands	Europe	Human			5333825	147201	138	309315	50.59	5086
ERR1971534	GEU8Z2A9	PRJEB20792	fimH30	C2	9	C2_9	CTX-M-15	1	Intact	1								5232836	202563	95	559278	50.62	4918
ERR1618927	SCK09-58	PRJEB15226	fimH30	C2	4	C2_4	CTX-M-15	1	Intact	1			Netherlands	Europe	Human			5305079	138712	141	304318	50.6	5040
ERR1619474	SCK67-45	PRJEB15226	fimH30	C2	4	C2_4	CTX-M-15	1	Intact	1			Netherlands	Europe	Human			5192927	138711	143	387669	50.71	4892
ERR1218542	PB289	PRJEB11403	fimH30	C1	6	C1_6	CTX-M-27	1	Intact	1						M27PP1		5098600	202550	92	692724	50.72	4759
SRR5936490	MER-30	PRJNA398288	fimH30	C2	9	C2_9	CTX-M-15	1	Truncated	1	2014		Singapore	Asia	Human			5295043	202449	111	609953	50.7	5004
ERR1618058	SCP03-69	PRJEB15226	fimH30	C1	6	C1_6	CTX-M-27	1	Intact	1			Netherlands	Europe	Human	M27PP1		5123553	201867	91	599384	50.75	4805
ERR1971768	VCMN6Z19	PRJEB20792	fimH30	C1	6	C1_6		0	Intact	0								5073689	201763	104	719991	50.74	4763
ERR2237961	SAMPLE_WTCHG_447699_219132	PRJEB21277	fimH30	C2	9	C2_9	CTX-M-15	0	Intact	0								5220413	201750	117	488666	50.8	4907
ERR161249	S43	PRJEB2968	fimH30	C2	9	C2_9	CTX-M-15	2	Intact	2	2004		United Kingdom	Europe	Human			5142750	201693	146	511964	50.79	4801
ERR439707	eo685	PRJEB4681	fimH22	B	1	B_1		0	Intact	0								5112945	201686	82	467366	50.65	4793
ERR1543434	UPEC	PRJEB12513	fimH30	C2	9	C2_9		0	Intact	0								5011015	201652	73	585466	50.77	4722
ERR1619352	SCK52-77	PRJEB15226	fimH30	C2	4	C2_4	CTX-M-15	1	Intact	1			Netherlands	Europe	Human			5241839	123642	125	629049	50.65	4968
SRR7534291	UMB1161	PRJNA316969	fimH30	C1	6	C1_6		0	Intact	0		Maywood	United States	North America	Human			5152030	201577	112	392833	50.81	4869
DRR033934	N1795	PRJDB3868	fimH30	C2	9	C2_9	CTX-M-15	2	Intact	2	2014		Nepal	Asia	Human		M27PP2	5406963	201520	124	363306	50.69	5107
ERR1619451	SCK56-38	PRJEB15226	fimH30	C2	4	C2_4	CTX-M-15	1	Intact	1			Netherlands	Europe	Human			5207808	123597	147	304318	50.68	4911
SRR5381106	S63	PRJNA380635	fimH30	C1	6	C1_6		0	Intact	0	2012		United States	North America	Human			5186996	201317	105	526951	50.87	4890
ERR264244	Escherichia coliVM/15/79	PRJEB1252	fimH30	C2	9	C2_9	CTX-M-15	1	Intact	1	2009		France	Europe	Companion Animal			5182874	201317	97	648929	50.7	4857
ERR1852652	7ccd4340-7fd4-11e6-b8fe-3c4a9275d6c8	PRJEB15430	fimH30	C1	6	C1_6		0	Intact	0								5111855	201317	95	537670	50.78	4796
ERR264258	Escherichia coliEF1330	PRJEB1252	fimH30	C1	6	C1_6	CTX-M-27	1	Intact	1	2010		Germany	Europe	Human	M27PP1		5057081	201317	97	692735	50.76	4710
ERR264245	Escherichia coliVM/16/08	PRJEB1252	fimH30	C1	6	C1_6	CTX-M-27	1	Intact	1	2009		Denmark	Europe	Companion Animal	M27PP1		5029718	201317	105	683518	50.69	4683
ERR1971416	8E0HQWVL	PRJEB20792	fimH30	C1	6	C1_6		0	Intact	0						M27PP1		5007560	201317	90	408527	50.69	4683
ERR264273	Escherichia coliBF 139942	PRJEB1252	fimH30	C1	6	C1_6	CTX-M-27	1	Intact	1	2010		France	Europe	Companion Animal	M27PP1		5001956	201317	103	683636	50.76	4647
ERR1790100	a177a650-fa7c-11e5-a5c7-3c4a9275d6c8	PRJEB12887	fimH30	C1	6	C1_6	CTX-M-27	1	Intact	1						M27PP1		4984789	201317	96	396746	50.75	4636
DRR148286	TUM18698	PRJDB7087	fimH22	B	1	B_1		0	Intact	0	2017				Human			4966173	201247	64	378930	50.75	4612
SRR933361	CU758	PRJNA211153	fimH30	C1	6	C1_6		0	Intact	0	2009	Columbia	United States	North America	Human			5056661	201233	101	431814	50.74	4726
ERR1971659	OW52WV5P	PRJEB20792	fimH30	C1	6	C1_6	CTX-M-27	1	Intact	1						M27PP1		4902547	201233	68	379253	50.8	4585
SRR3143574	852	PRJNA295914	fimH30	C2	9	C2_9		0	Intact	0	2011		Germany	Europe	Human			5116590	201230	85	489189	50.67	4802
ERR2719246		PRJEB20357	fimH30	C2	9	C2_9	CTX-M-15	1	Intact	1							M27PP2	5173511	201037	117	611134	50.71	4854
ERR775999	NHES0080	PRJEB7657	fimH30	C2	9	C2_9	CTX-M-15	0	Intact	0								5093674	200967	146	511955	50.81	4745
ERR830610	NHES0062	PRJEB7657	fimH30	C2	9	C2_9	CTX-M-15	0	Intact	0								4975659	200967	116	511830	50.82	4664
ERR830643	NHES0337	PRJEB7657	fimH30	C2	9	C2_9	CTX-M-15	0	Intact	0								5094909	200956	152	511955	50.81	4746
ERR830640	NHES0122	PRJEB7657	fimH30	C2	9	C2_9	CTX-M-15	0	Intact	0								5015318	200956	151	506502	50.81	4691
SRR3095382	0000-0055-8785	PRJNA278886	fimH30	C2	9	C2_9	CTX-M-15	1	Intact	1	2015	Boston	United States	North America	Human			5180421	200921	120	505467	50.64	4870
SRR3095385	0000-0055-5474	PRJNA278886	fimH30	C2	9	C2_9	CTX-M-15	1	Intact	1	2015	Boston	United States	North America	Human			5299382	200871	114	477402	50.6	5002
ERR1195570	2519	PRJEB8084	fimH30	C2	9	C2_9	CTX-M-15	1	Intact	1	2014		Germany	Europe				5278130	200871	122	373868	50.71	4976
ERR1216290	VRES0407	PRJEB8770	fimH30	C2	9	C2_9	CTX-M-15	1	Intact	1								5247134	200871	119	476949	50.7	4939
DRR061485	HE-MDREc62	PRJDB4868	fimH30	C2	9	C2_9	CTX-M-15	1	Intact	1	2011		United States	North America	Human			5186157	200871	124	714997	50.67	4866
ERR712674	985	PRJEB8084	fimH30	C2	9	C2_9	CTX-M-15	1	Intact	1	2014		Germany	Europe	Human			5087537	200454	121	382629	50.83	4782
SRR2970655	AZ844071	PRJNA297860	fimH22	B	3	B_3		0	Intact	0	2012		Germany	Europe	Human			5266423	200342	129	676574	50.6	4981
ERR1618905	SCK08-77	PRJEB15226	fimH41	A	2	A_2	CTX-M-15	1	Intact	1			Netherlands	Europe	Human			5092232	200318	146	581570	50.66	4778
ERR1374946	EuSCAPE_SC012	PRJEB10018	fimH30	C2	9	C2_9		0	Intact	0								5215498	200224	114	709649	50.75	4935
ERR1822263	4f5d07b0-7fd4-11e6-b8fe-3c4a9275d6c8	PRJEB15430	fimH30	C2	9	C2_9	CTX-M-15	1	Intact	1								5202256	200051	90	709651	50.78	4909
ERR2238110	SAMPLE_WTCHG_447699_293153	PRJEB21277	fimH30	C2	9	C2_9	CTX-M-15	1	Intact	1								5222022	200024	105	563358	50.66	4928
ERR474253	eo2990	PRJEB5065	fimH30	C2	9	C2_9		0	Intact	0								5051436	199942	89	393577	50.82	4718
ERR1195676	2818	PRJEB8084	fimH30	C1	6	C1_6	CTX-M-27	1	Intact	1	2015		Germany	Europe		M27PP1		5078735	199872	83	493216	50.69	4754
ERR2138724	7e292b30-535d-11e6-9a3d-3c4a9275d6c8	PRJEB21499	fimH41	A	2	A_2		0	Intact	0								4980074	199844	90	417745	50.64	4612
ERR2138712	7d5c8c60-535d-11e6-9a3d-3c4a9275d6c8	PRJEB21499	fimH41	A	2	A_2		0	Intact	0								4975697	199844	102	469033	50.65	4617
ERR2138725	7e370de0-535d-11e6-9a3d-3c4a9275d6c8	PRJEB21499	fimH41	A	2	A_2		0	Intact	0								4969888	199844	102	415443	50.64	4610
ERR2138713	7d69f9e0-535d-11e6-9a3d-3c4a9275d6c8	PRJEB21499	fimH41	A	2	A_2		0	Intact	0								4969838	199844	102	415443	50.64	4609
DRR033926	N1429	PRJDB3868	fimH30	C2	4	C2_4	CTX-M-15	1	Intact	1	2014		Nepal	Asia	Human			5479056	222183	149	654123	50.52	5265
ERR435020	eo3539	PRJEB4681	fimH30	C2	9	C2_9		0	Intact	0								5137152	199719	104	388673	50.74	4830
ERR1891309	Escherichia coli	PRJEB8666	fimH5	B	10	B_10		0	Intact	0								5111363	199684	101	465852	50.55	4822
SRR5901129	0000-0068-9254	PRJNA278886	fimH41	A	2	A_2	CTX-M-27	1	Intact	1	2017	Boston	United States	North America	Human			5011490	199585	116	354334	50.73	4689
ERR1618142	SCP08-69	PRJEB15226	fimH1198	C1	6	C1_6	CTX-M-15	2	Intact	2			Netherlands	Europe	Human			5412532	199560	118	448532	50.76	5151
SRR4069212	DHQP1500360	PRJNA288601	fimH30	C1	6	C1_6		0	Intact	0	2014		United States	North America	Human			5212051	199551	121	701358	50.67	4945
SRR2970657	uk_P26250	PRJNA297860	fimH30	C2	9	C2_9	CTX-M-15	2	Intact	2	2005		United Kingdom	Europe	Human			5183830	199234	121	611111	50.73	4879
ERR434946	ECO0126	PRJEB4681	fimH30	C2	9	C2_9		0	Intact	0								5127726	199234	130	619641	50.77	4841
ERR439667	ECO0015	PRJEB4681	fimH30	C2	9	C2_9		0	Intact	0								5099450	199234	180	381449	50.71	4798
ERR474136	eo2200	PRJEB5065	fimH30	C2	9	C2_9	CTX-M-15	1	Intact	1								5282225	199233	128	497346	50.7	5014
ERR434925	eo2194	PRJEB4681	fimH30	C2	9	C2_9	CTX-M-15	1	Intact	1								5281436	199233	130	497006	50.7	5015
ERR474149	eo2482	PRJEB5065	fimH1190	C2	9	C2_9		0	Intact	0								5140358	199222	133	370207	50.77	4831
ERR474224	eo3455	PRJEB5065	fimH30	C1	6	C1_6		0	Intact	0								5092737	198931	129	619630	50.79	4767
ERR1622241	3136c5b0-fa7c-11e5-8060-3c4a9275d6c8	PRJEB12887	fimH30	C1	6	C1_6	CTX-M-27	1	Intact	1						M27PP1		5097144	198908	95	419535	50.76	4770
ERR1822500	6792d850-7fd4-11e6-b8fe-3c4a9275d6c8	PRJEB15430	fimH30	C1	6	C1_6		0	Intact	0								5156708	198895	154	378492	50.74	4870
ERR1971814	YZ2K7Z6T	PRJEB20792	fimH41	A	2	A_2		1	Intact	1								5041607	198688	94	724663	50.69	4708
ERR1971447	AN61P13U	PRJEB20792	fimH30	C2	9	C2_9	CTX-M-15	1	Intact	1								5259085	198572	75	401588	50.74	4979
ERR1971570	IPQ2JEM5	PRJEB20792	fimH27	B	5	B_5		1	Intact	1								5330893	198300	89	769096	50.61	5048
ERR2719334		PRJEB20809	fimH30	C2	9	C2_9	CTX-M-15	0	Intact	0								5082187	198185	93	555774	50.81	4736
ERR2719179		PRJEB20357	fimH30	C2	9	C2_9	CTX-M-15	0	Intact	0								5230599	198130	105	555782	50.82	4922
ERR445624	PA51B	PRJEB5742	fimH41	A	2	A_2		0	Intact	0			Australia	Oceania				5125007	198093	129	360375	50.6	4814
SRR5120215	0000-0061-1756	PRJNA278886	fimH30	C1	6	C1_6	CTX-M-27	1	Intact	1	2016	Boston	United States	North America	Human	M27PP1		5152739	198008	141	588034	50.7	4860
ERR2204445	2102	PRJEB23420	fimH30	C2	9	C2_9	CTX-M-15	0	Intact	0		Rio de Janeiro	Brazil	South America				5202766	197951	102	710438	50.81	4898
SRR2970764	09B09491	PRJNA297860	fimH30	C2	9	C2_9	CTX-M-15	1	Intact	1	2009		Thailand	Asia	Human			5191513	197743	97	709324	50.75	4885
ERR474165	eo2781	PRJEB5065	fimH30	C2	9	C2_9	CTX-M-15	2	Truncated	2								5217981	197726	135	618143	50.75	4906
ERR1841144	AM_LREC-62	PRJEB19190	fimH30	C1	6	C1_6		0	Intact	0	2010		Spain	Europe	Environment			5130586	197691	109	622968	50.69	4823
ERR2719106		PRJEB20357	fimH41	A	2	A_2		0	Intact	0								5083693	197539	119	574667	50.67	4752
ERR1841108	AM_LREC-47	PRJEB19190	fimH41	A	2	A_2		0	Intact	0	2015		Spain	Europe	Livestock			4803901	197364	72	601527	50.73	4431
DRR033896	N0564	PRJDB3868	fimH30	C2	4	C2_4	CTX-M-15	1	Intact	1	2014		Nepal	Asia	Human			5239570	204587	102	611681	50.68	4955
ERR1718813	SAMPLE_WTCHG_320308_203190	PRJEB17631	fimH30	C1	6	C1_6	CTX-M-14	1	Intact	1								5203002	197050	111	586451	50.7	4893
DRR033927	N1442	PRJDB3868	fimH30	C2	9	C2_9	CTX-M-15	1	Intact	1	2014		Nepal	Asia	Human			5127993	196963	113	604670	50.75	4814
ERR434304	eo920	PRJEB4681	fimH30	C2	9	C2_9	CTX-M-15	1	Intact	1								5031834	196637	87	618432	50.79	4703
ERR998802	VRES0224	PRJEB8770	fimH30	C1	6	C1_6	CTX-M-27	1	Intact	1						M27PP1		5156719	196219	92	654988	50.72	4861
SRR3112332	AR_0086	PRJNA292904	fimH30	C1	6	C1_6	CTX-M-14	1	Intact	1								5154211	196132	105	657721	50.76	4885
ERR1971485	CWB9D2CJ	PRJEB20792	fimH30	C2	9	C2_9	CTX-M-15	2	Intact	2								5230747	196069	89	482436	50.72	4947
DRR033891	N0491	PRJDB3868	fimH30	C2	4	C2_4	CTX-M-15	1	Intact	1	2014		Nepal	Asia	Human			5058515	204587	77	458433	50.77	4775
ERR1822311	5146fd60-7fd4-11e6-b8fe-3c4a9275d6c8	PRJEB15430	fimH30	C1	6	C1_6	CTX-M-27	1	Intact	1								5131039	195922	99	425148	50.7	4846
DRR033898	N0603	PRJDB3868	fimH30	C2	4	C2_4	CTX-M-15	1	Intact	1	2014		Nepal	Asia	Human			5348286	204586	94	346765	50.64	5106
ERR2232721	113	PRJEB23208	fimH30	C2	9	C2_9	CTX-M-15	2	Intact	2	2016		Germany	Europe	Human			5103059	195443	73	492209	50.8	4795
ERR1541366	EuSCAPE_TR105	PRJEB10018	fimH30	C2	9	C2_9	CTX-M-15	1	Intact	1								5229927	195393	76	709507	50.67	4950
ERR1971496	D2385SOF	PRJEB20792	fimH27	B	5	B_5		1	Intact	1								5429460	195386	123	675069	50.61	5157
ERR1971799	XEUYV8KN	PRJEB20792	fimH27	B	5	B_5		1	Intact	1								5314793	195386	107	579918	50.63	5025
ERR1971476	CA80GWTL	PRJEB20792	fimH27	B	5	B_5		1	Intact	1								5286817	195386	87	675079	50.63	4986
SRR1187751	BIDMC 70	PRJNA234158	fimH30	C1	6	C1_6		0	Intact	0	2013	Boston	United States	North America	Human			5061825	195364	102	389896	50.83	4734
SRR6376594	A1_036_Gull	PRJNA421990	fimH22	B	7	B_7		0	Intact	0	2016	Soldotna	United States	North America	Wild Animal			5039533	195121	66	718142	50.62	4704
ERR1543452	UPEC	PRJEB12513	fimH30	C1	6	C1_6		0	Intact	0								5110714	195090	121	341719	50.8	4821
ERR1946778	cf350400-6f4a-11e6-a83e-3c4a9275d6c8	PRJEB17615	fimH30	C2	9	C2_9	CTX-M-15	1	Intact	1								5198499	195051	114	611190	50.72	4925
ERR1618481	SCP27-09	PRJEB15226	fimH30	C1	6	C1_6	CTX-M-27	1	Intact	1			Netherlands	Europe	Human	M27PP1		5111539	194832	127	515800	50.73	4800
SRR933417	JJ2183	PRJNA211153	fimH164	C2	9	C2_9		0	Intact	0	2008	Minnesota	United States	North America	Human			5013999	194695	83	568715	50.72	4706
ERR1946809	d0567990-6f4a-11e6-a83e-3c4a9275d6c8	PRJEB17615	fimH30	C1	6	C1_6	CTX-M-27	1	Intact	1						M27PP1		5070433	194685	102	618439	50.73	4743
ERR2137896	00168a80-535d-11e6-9a3d-3c4a9275d6c8	PRJEB21499	fimH30	C1	6	C1_6		0	Intact	0						M27PP1		4978957	194529	96	605087	50.67	4669
ERR2137895	000cc680-535d-11e6-9a3d-3c4a9275d6c8	PRJEB21499	fimH30	C1	6	C1_6		0	Intact	0						M27PP1		4977579	194529	103	605087	50.67	4661
ERR2137938	09600350-535d-11e6-9a3d-3c4a9275d6c8	PRJEB21499	fimH30	C1	6	C1_6		0	Intact	0						M27PP1		4977127	194529	104	605087	50.67	4659
ERR2137897	001f1600-535d-11e6-9a3d-3c4a9275d6c8	PRJEB21499	fimH30	C1	6	C1_6		0	Intact	0						M27PP1		4975494	194529	108	605087	50.67	4664
ERR2138574	64e67e70-535d-11e6-9a3d-3c4a9275d6c8	PRJEB21499	fimH30	C1	6	C1_6		0	Intact	0						M27PP1		4975014	194529	107	605087	50.67	4661
ERR2137917	00faa8f0-535d-11e6-9a3d-3c4a9275d6c8	PRJEB21499	fimH30	C1	6	C1_6		0	Intact	0						M27PP1		4974932	194529	104	605087	50.67	4658
ERR2137918	0106ddf0-535d-11e6-9a3d-3c4a9275d6c8	PRJEB21499	fimH30	C1	6	C1_6		0	Intact	0						M27PP1		4972430	194529	110	605087	50.67	4654
ERR2137919	01111720-535d-11e6-9a3d-3c4a9275d6c8	PRJEB21499	fimH30	C1	6	C1_6		0	Intact	0						M27PP1		4937439	194529	98	605087	50.68	4632
ERR474137	eo2209	PRJEB5065	fimH30	C2	9	C2_9	CTX-M-15	0	Intact	0								5153065	194479	112	473174	50.76	4829
SRR5445919	0000-0064-6782	PRJNA278886	fimH30	C1	6	C1_6	CTX-M-27	1	Intact	1	2016	Boston	United States	North America	Human	M27PP1		5176967	194183	128	393187	50.78	4873
ERR1891453	Escherichia coli	PRJEB8666	fimH30	C2	9	C2_9	CTX-M-15	1	Intact	1								5133033	194034	123	391426	50.83	4825
ERR984959	gha300570-sc-2235525	PRJEB8666	fimH30	C2	9	C2_9	CTX-M-15	1	Intact	1								5128638	194034	110	391498	50.83	4824
ERR1617896	SCK12-31	PRJEB15226	fimH30	C2	9	C2_9	CTX-M-15	1	Intact	1			Netherlands	Europe	Human			5199687	193991	100	709591	50.74	4901
SRR6490546	PNUSAE011906	PRJNA218110	fimH30	C2	9	C2_9	CTX-M-15	1	Intact	1			United States	North America	Human			4980363	193970	64	599210	50.85	4661
ERR1971735	SNTR36B6	PRJEB20792	fimH22	B	7	B_7		1	Intact	1								5225668	193824	89	692471	50.37	4937
ERR1585832	b16aea30-dfca-11e5-88b1-3c4a9275d6c6	PRJEB12888	fimH30	C2	9	C2_9	CTX-M-15	1	Intact	1								5320345	193755	123	736298	50.65	5019
ERR1585676	b1cd2e70-dfca-11e5-88b1-3c4a9275d6c6	PRJEB12888	fimH30	C2	9	C2_9	CTX-M-15	1	Intact	1								5319191	193755	128	736298	50.65	5016
ERR1971603	L0LP2AY2	PRJEB20792	fimH30	C2	9	C2_9	CTX-M-15	2	Intact	2								5176234	193521	85	1026027	50.73	4883
DRR033933	N1767	PRJDB3868	fimH30	C2	9	C2_9	CTX-M-15	1	Intact	1	2014		Nepal	Asia	Human		M27PP2	5394869	193475	105	710272	50.7	5079
DRR033888	N0415	PRJDB3868	fimH30	C2	4	C2_4	CTX-M-15	1	Intact	1	2014		Nepal	Asia	Human			5370249	193413	114	612408	50.57	5126
ERR1334720	EuSCAPE_PT080	PRJEB10018	fimH30	C2	9	C2_9	CTX-M-15	1	Intact	1								5249442	193381	124	709478	50.69	4965
ERR1971332	2D63HQZ6	PRJEB20792	fimH27	B	5	B_5		1	Intact	1								5316464	193101	115	421466	50.6	5015
ERR1971757	U198G5ML	PRJEB20792	fimH27	B	5	B_5		1	Intact	1								5292795	193101	87	675080	50.61	4994
ERR1971397	6QJQS9QF	PRJEB20792	fimH27	B	5	B_5		1	Intact	1								5220799	193101	88	675080	50.67	4919
ERR1971750	TSTMTUYP	PRJEB20792	fimH27	B	5	B_5	CTX-M-15	1	Intact	1								5178284	192786	111	429783	50.75	4873
ERR161291	S128	PRJEB2968	fimH22	B	3	B_3		0	Intact	0	2004		Canada	North America	Human			5006281	192778	91	737112	50.69	4672
ERR264284	Escherichia coliEX 12	PRJEB1252	fimH30	C2	9	C2_9	CTX-M-15	0	Intact	0	2011		Czech Republic	Europe	Wild Animal			5035021	192693	83	511920	50.85	4694
SRR7266757	546624	PRJNA248792	fimH30	B0	8	B0_8		0	Intact	0	2018		United Kingdom	Europe	Human			5172770	192623	88	490402	50.67	4889
ERR1619330	SCK52-41	PRJEB15226	ND	B	1	B_1		1	Intact	1			Netherlands	Europe	Human			5121953	192615	102	433855	50.74	4820
ERR1841084	AM_LREC-16	PRJEB19190	fimH22	B	3	B_3		0	Intact	0	2009		Spain	Europe	Poultry			5367361	192554	118	617940	50.35	5064
ERR1971378	5IHKDQVA	PRJEB20792	fimH41	A	2	A_2	CTX-M-27	2	Intact	2								5149321	192507	85	451997	50.65	4815
DRR148159	TUM18571	PRJDB7087	fimH30	C1	6	C1_6	CTX-M-15	1	Intact	1	2017				Human			5066681	192388	104	368615	50.73	4797
ERR1216995	EuSCAPE_DE049	PRJEB10018	fimH30	C2	9	C2_9	CTX-M-15	2	Truncated	2								5245005	192300	125	609593	50.69	4935
DRR033883	N0282	PRJDB3868	fimH30	C2	9	C2_9	CTX-M-15	2	Intact	2	2014		Nepal	Asia	Human		M27PP2	5280397	191997	138	476949	50.7	5000
SRR5381110	S59	PRJNA380635	fimH30	C1	6	C1_6	CTX-M-15	1	Intact	1	2011		United States	North America	Human			5097612	191967	99	523057	50.77	4775
ERR434527	eo2358	PRJEB4681	fimH27	B	5	B_5		0	Intact	0								5093645	191871	116	499735	50.57	4769
ERR1514933	EuSCAPE_RS114	PRJEB10018	fimH30	B0	8	B0_8		1	Intact	1								5229923	191666	97	400378	50.73	4935
ERR474217	eo3374	PRJEB5065	fimH30	C2	9	C2_9	CTX-M-15	1	Intact	1								5200752	191599	120	611123	50.75	4899
ERR435151	eo1853	PRJEB4681	fimH30	C2	9	C2_9	CTX-M-15	1	Intact	1								5153916	191599	122	594537	50.76	4835
ERR434602	eo1552	PRJEB4681	fimH30	C2	9	C2_9	CTX-M-15	1	Intact	1								5088871	191598	99	690488	50.75	4766
SRR2544777	0000-0054-2936	PRJNA278886	fimH30	C0	11	C0_11	CTX-M-15	1	Intact	1	2015	Boston	United States	North America	Human			5209958	191585	97	393148	50.74	4935
DRR033913	N1228	PRJDB3868	fimH30	C2	4	C2_4	CTX-M-15	1	Intact	1	2014		Nepal	Asia	Human			5157393	189866	95	371048	50.62	4884
DRR033931	N1539	PRJDB3868	fimH30	C2	4	C2_4	CTX-M-15	1	Intact	1	2014		Nepal	Asia	Human			5336003	177498	101	347286	50.77	5061
ERR474257	eo3132	PRJEB5065	fimH30	C2	9	C2_9	CTX-M-15	1	Intact	1								5221896	191534	153	557283	50.75	4927
SRR933409	JJ2016	PRJNA211153	ND	B	1	B_1		0	Intact	0	2007	Seattle	United States	North America	Human			4965060	191476	66	378139	50.72	4614
ERR712782	1373	PRJEB8084	fimH30	C2	9	C2_9	CTX-M-15	1	Intact	1	2014		Germany	Europe	Human			5129244	191464	98	709600	50.74	4832
ERR1618122	SCP07-41	PRJEB15226	fimH30	C2	9	C2_9	CTX-M-15	0	Intact	0			Netherlands	Europe	Human			5131653	191445	96	716817	50.76	4793
ERR1618120	SCP07-38	PRJEB15226	fimH30	C2	9	C2_9	CTX-M-15	0	Intact	0			Netherlands	Europe	Human			5128673	191416	101	829139	50.76	4792
ERR998765	VRES0120	PRJEB8770	fimH30	C1	6	C1_6	CTX-M-27	1	Intact	1						M27PP1		5074336	191401	93	692734	50.73	4750
SRR1187772	BIDMC 75	PRJNA234163	fimH30	C1	6	C1_6		0	Intact	0	2013	Boston	United States	North America	Human			5044889	191373	134	595156	50.79	4710
DRR033912	N1203	PRJDB3868	fimH30	C2	4	C2_4	CTX-M-15	1	Intact	1	2014		Nepal	Asia	Human			5182823	172816	95	377748	50.81	4873
ERR2719041		PRJEB20357	fimH30	C1	6	C1_6		0	Intact	0								5169429	191291	122	557252	50.71	4884
ERR1946865	d8715d70-6f4a-11e6-a83e-3c4a9275d6c8	PRJEB17615	fimH30	C1	6	C1_6	CTX-M-27	1	Intact	1						M27PP1		5020350	191291	93	483719	50.72	4672
DRR033925	N1421	PRJDB3868	fimH30	C2	4	C2_4	CTX-M-15	1	Intact	1	2014		Nepal	Asia	Human			5259756	95744	136	225701	50.8	4984
DRR051022	KP75	PRJDB4303	fimH30	C2	4	C2_4	CTX-M-15	1	Intact	1	2011	Kyoto	Japan	Asia	NA			5247139	99346	177	229374	50.77	4989
DRR051018	KP46	PRJDB4303	fimH30	C2	4	C2_4	CTX-M-15	1	Intact	1	2010	Kyoto	Japan	Asia	NA			5242144	87347	170	219006	50.78	4964
DRR051029	KS121	PRJDB4303	fimH30	C2	4	C2_4	CTX-M-15	1	Intact	1	2012	Kyoto	Japan	Asia	NA			5277264	83992	175	293291	50.76	5030
ERR1822265	4f717a10-7fd4-11e6-b8fe-3c4a9275d6c8	PRJEB15430	fimH30	C1	6	C1_6	CTX-M-14	1	Intact	1								5253266	191241	105	521130	50.63	4959
DRR033870	J0019	PRJDB3868	fimH30	C2	4	C2_4	CTX-M-15	1	Intact	1	2014	Tokyo	Japan	Asia	Human			5264708	80159	180	253414	50.79	4997
ERR1415572	EuSCAPE_UK066	PRJEB10018	fimH30	C1	6	C1_6	CTX-M-27	1	Intact	1						M27PP1		5087184	191239	99	348946	50.73	4769
DRR061436	HE-MDREc07	PRJDB4868	fimH30	C2	9	C2_9		1	Intact	1	2014		United States	North America	Human			5299983	191236	143	511925	50.72	5015
ERR1822324	51c99ae0-7fd4-11e6-b8fe-3c4a9275d6c8	PRJEB15430	fimH30	C1	6	C1_6	CTX-M-14	2	Intact	2								5239092	191151	110	585127	50.69	4960
DRR033878	J0074	PRJDB3868	fimH30	C2	4	C2_4	CTX-M-15	1	Intact	1	2014	Tokyo	Japan	Asia	Human			5343283	60004	240	226938	50.85	5093
ERR1023203	33604-sc-2292611	PRJEB1252	fimH30	C2	9	C2_9	CTX-M-15	1	Intact	1								5247888	191150	128	649919	50.74	4953
ERR2237956	SAMPLE_WTCHG_447699_216191	PRJEB21277	fimH30	C2	9	C2_9	CTX-M-15	0	Intact	0								5111224	191150	132	514929	50.81	4798
ERR1218598	PB169	PRJEB11403	fimH30	C2	9	C2_9	CTX-M-15	1	Intact	1								5106987	191150	71	447841	50.82	4807
ERR1618213	SCP12-80	PRJEB15226	fimH30	C2	9	C2_9	CTX-M-15	0	Intact	0			Netherlands	Europe	Human			5145274	191149	94	667892	50.75	4821
ERR1822571	71630d50-7fd4-11e6-b8fe-3c4a9275d6c8	PRJEB15430	fimH30	C1	6	C1_6	CTX-M-27	1	Intact	1						M27PP1		5065025	191149	99	618370	50.76	4727
DRR033877	J0069	PRJDB3868	fimH30	C2	4	C2_4	CTX-M-15	1	Intact	1	2014	Tokyo	Japan	Asia	Human			5256715	38873	284	156326	50.96	4992
ERR998758	VRES0135	PRJEB8770	fimH30	C1	6	C1_6	CTX-M-27	1	Intact	1						M27PP1		5078059	191133	94	692734	50.74	4739
SRR3999096	Ecol_AZ146	PRJNA316786	fimH30	C2	4	C2_4	CTX-M-15	1	Intact	1	2012	Pisa	Italy	Europe	Human			5600296	265825	131	565609	50.67	5415
ERR776015	NHES0248	PRJEB7657	fimH30	C2	9	C2_9	CTX-M-15	0	Intact	0								5054564	191116	126	511806	50.78	4725
ERR780277	NHES0124	PRJEB7657	fimH30	C2	9	C2_9	CTX-M-15	0	Intact	0								5096522	191114	144	511955	50.81	4746
ERR1216952	EuSCAPE_DE006	PRJEB10018	fimH30	C1	6	C1_6	CTX-M-27	1	Intact	1						M27PP1		5089901	191114	98	594115	50.68	4770
ERR191657	MU004181Y (1271)	PRJEB2974	fimH30	C2	9	C2_9	CTX-M-14/15	2	Truncated	2	2009		Ireland	Europe	Human			5256197	191107	196	388715	50.7	4950
ERR191654	MU058353K (2125)	PRJEB2974	fimH30	C2	9	C2_9	CTX-M-15	2	Truncated	2	2010		Ireland	Europe	Human			5212528	191107	143	652083	50.72	4900
ERR830485	NHES0150	PRJEB7657	fimH30	C2	9	C2_9	CTX-M-15	0	Intact	0								5060891	191107	124	494620	50.78	4729
ERR830558	NHES0311	PRJEB7657	fimH30	C2	9	C2_9	CTX-M-15	0	Intact	0								5059347	191107	125	511816	50.78	4719
ERR830529	NHES0243	PRJEB7657	fimH30	C2	9	C2_9	CTX-M-15	0	Intact	0								5055727	191105	127	511826	50.78	4725
ERR830511	NHES0203	PRJEB7657	fimH30	C2	9	C2_9	CTX-M-15	0	Intact	0								5063009	191104	128	511831	50.78	4725
ERR775981	NHES0096	PRJEB7657	fimH30	C2	9	C2_9	CTX-M-15	0	Intact	0								5113597	191102	151	511945	50.78	4776
ERR1981378	ME160526	PRJEB19435	fimH30	C2	4	C2_4	CTX-M-15	1	Intact	1	2016		Ireland	Europe	Human			5389761	190808	112	573115	50.59	5168
ERR1334708	EuSCAPE_PT067	PRJEB10018	fimH30	C1	6	C1_6		0	Intact	0								5020993	191100	103	619630	50.79	4692
ERR1999746	Ec_H105	PRJEB21171	fimH30	C1	6	C1_6	CTX-M-27	1	Intact	1						M27PP1		5034772	191087	90	596458	50.76	4699
ERR1195699	3002	PRJEB8084	fimH30	C2	9	C2_9	CTX-M-15	1	Intact	1	2015		Germany	Europe				5132696	191086	119	405371	50.81	4846
ERR161273	S110	PRJEB2968	fimH30	C1	6	C1_6		1	Intact	1	2009		Australia	Oceania	Human			5044280	191086	117	618430	50.73	4758
ERR2719281		PRJEB20357	fimH41	A	2	A_2		0	Intact	0								5107036	191084	137	447174	50.69	4795
ERR830633	NHES0229	PRJEB7657	fimH30	C2	9	C2_9	CTX-M-15	0	Intact	0								5059660	191083	121	511846	50.78	4724
ERR191641	MU032389M (1071)	PRJEB2974	fimH30	C2	9	C2_9	CTX-M-15	2	Truncated	1	2008		Ireland	Europe	Human			5254447	191081	142	652173	50.66	4956
ERR830603	NHES0036	PRJEB7657	fimH30	C2	9	C2_9	CTX-M-15	0	Intact	0								5095245	191079	151	511955	50.81	4747
ERR1623263	88070bc0-fa7c-11e5-ae86-3c4a9275d6c8	PRJEB12887	fimH41	A	2	A_2	CTX-M-14	1	Intact	1								5108893	191061	154	436376	50.62	4735
ERR1971524	FFCLY0N8	PRJEB20792	fimH41	A	2	A_2	CTX-M-27	1	Intact	1								5100399	191061	93	450401	50.55	4736
ERR2232748	156	PRJEB23208	fimH412	A	2	A_2		1	Intact	1	2016		Germany	Europe	Human			5019732	191061	111	907793	50.69	4691
ERR1971709	RMNTEYFC	PRJEB20792	fimH41	A	2	A_2		0	Intact	0								4970928	191061	108	611748	50.73	4662
ERR474075	eo1547	PRJEB5065	fimH30	C2	9	C2_9	CTX-M-15	1	Intact	1								5297028	191048	126	450053	50.62	5036
ERR1622966	78006a50-fa7c-11e5-b5da-3c4a9275d6c8	PRJEB12887	fimH89	A	2	A_2		1	Intact	1								5034807	191048	89	585474	50.7	4685
ERR1981606	ME160408	PRJEB19435	fimH30	C2	4	C2_4	CTX-M-15	1	Intact	1	2016		Ireland	Europe	Human			5324021	190808	115	573350	50.69	5080
ERR458470	IR18E	PRJEB5004	fimH30	C2	4	C2_4	CTX-M-15	1	Intact	1	2009		India	Asia	Human			5194723	163483	129	532755	50.76	4914
ERR264276	Escherichia coliVB 981309	PRJEB1252	fimH30	C2	4	C2_4	CTX-M-15	1	Intact	1	2011		Germany	Europe	Companion Animal			5201803	276205	94	659810	50.74	4912
ERR2204702	7018	PRJEB23420	fimH30	C2	9	C2_9		0	Intact	0		Rio de Janeiro	Brazil	South America				5212958	191042	104	709769	50.84	4914
ERR1971719	RUPSYXH9	PRJEB20792	fimH30	C2	9	C2_9	CTX-M-15	1	Intact	1								5197951	191042	98	593347	50.71	4873
ERR1878198	49612dc0-5557-11e6-9a3d-3c4a9275d6c8	PRJEB19918	fimH30	C2	9	C2_9	CTX-M-15	1	Intact	1							M27PP2	5150252	191042	126	362638	50.74	4832
SRR6927230	PNUSAE012810	PRJNA218110	fimH30	C1	6	C1_6		0	Intact	0			United States	North America				5035929	191042	119	379681	50.77	4717
SRR1314299	blood-11-0254	PRJNA248737	fimH30	C1	6	C1_6		0	Intact	0	2011		United States	North America	Human			5129421	191035	135	530241	50.62	4849
ERR1937122	43a47eb0-a286-11e6-8d8d-3c4a9275d6c8	PRJEB15430	fimH41	A	2	A_2	CTX-M-14	1	Intact	1								4911960	191019	93	645268	50.71	4532
ERR776004	NHES0165	PRJEB7657	fimH30	C2	9	C2_9	CTX-M-15	0	Intact	0								5068288	191008	124	511851	50.77	4733
SRR5120235	0000-0061-6743	PRJNA278886	fimH41	A	2	A_2	CTX-M-27	1	Intact	1	2016	Boston	United States	North America	Human			4938441	191007	89	628336	50.74	4607
ERR780263	NHES0084	PRJEB7657	fimH30	C2	9	C2_9	CTX-M-15	0	Intact	0								5004386	190981	111	511825	50.68	4709
ERR1878433	5c18be60-5557-11e6-9a3d-3c4a9275d6c8	PRJEB19918	fimH30	C2	9	C2_9	CTX-M-15	1	Intact	1								5142347	190978	147	611152	50.66	4822
SRR5194985	EC964	PRJNA362676	fimH30	C2	9	C2_9	CTX-M-15	2	Intact	2	2014				Human			5126014	190978	131	511920	50.79	4779
ERR191719	MJ011889K (2147)	PRJEB2974	fimH30	C2	9	C2_9	CTX-M-15	2	Truncated	2	2010		Ireland	Europe	Human			5236710	190977	142	652193	50.64	4931
ERR191722	MU002003R (2203)	PRJEB2974	fimH30	C2	9	C2_9	CTX-M-15	2	Truncated	2	2011		Ireland	Europe	Human			5175340	190976	138	652208	50.68	4854
ERR830609	NHES0061	PRJEB7657	fimH30	C2	9	C2_9	CTX-M-15	0	Intact	0								5074090	190976	105	392885	50.73	4767
ERR175721	27685	PRJEB2226	fimH30	C2	9	C2_9	CTX-M-15	0	Intact	0								5051222	190976	79	500930	50.85	4708
ERR191663	MU022181B (1393)	PRJEB2974	fimH30	C2	9	C2_9	CTX-M-15	2	Truncated	2	2009		Ireland	Europe	Human			5236120	190975	147	381444	50.65	4925
ERR830516	NHES0216	PRJEB7657	fimH30	C2	9	C2_9	CTX-M-15	0	Intact	0								5192720	190975	167	511940	50.82	4856
ERR434505	eo2441	PRJEB4681	fimH30	C1	6	C1_6		0	Intact	0								5161468	190975	111	524611	50.69	4850
ERR830638	NHES0272	PRJEB7657	fimH30	C2	9	C2_9	CTX-M-15	0	Intact	0								5094891	190975	149	511940	50.81	4745
ERR776107	NHES0026	PRJEB7657	fimH30	C2	9	C2_9	CTX-M-15	0	Intact	0								5093233	190975	151	511941	50.81	4745
ERR830636	NHES0331	PRJEB7657	fimH30	C2	9	C2_9	CTX-M-15	0	Intact	0								5055809	190975	140	511944	50.77	4735
SRR933437	SaT049	PRJNA211153	fimH30	C1	6	C1_6		0	Intact	0	2007	Stamford	United States	North America	Human			4957921	190975	93	379006	50.75	4647
ERR1618207	SCP12-68	PRJEB15226	fimH30	C1	6	C1_6	CTX-M-27	1	Intact	1			Netherlands	Europe	Human	M27PP1		5059181	190973	87	393170	50.77	4732
SRR770109	HVH 146 (4-3189767)	PRJNA186178	fimH22	B	7	B_7		0	Intact	0	2004		Denmark	Europe	Human			5205367	190969	150	502127	50.46	4905
ERR434743	ECO0013	PRJEB4681	fimH30	C2	9	C2_9		0	Intact	0								5010075	190969	90	933266	50.74	4675
ERR434506	eo1709	PRJEB4681	fimH30	C2	9	C2_9	CTX-M-15	0	Intact	0								5118437	190968	126	511970	50.81	4775
ERR161252	MS2481	PRJEB2968	fimH30	C2	9	C2_9		0	Intact	0	2007		Australia	Oceania	Human			5332824	190966	138	388732	50.68	5062
ERR191634	MU048289Y (1153)	PRJEB2974	fimH30	C2	9	C2_9	CTX-M-15	2	Truncated	1	2008		Ireland	Europe	Human			5218556	190966	147	652213	50.7	4905
ERR474080	eo1622	PRJEB5065	fimH30	C2	9	C2_9	CTX-M-15	1	Intact	1								5162917	190965	141	610997	50.71	4853
ERR830608	NHES0055	PRJEB7657	fimH30	C2	9	C2_9	CTX-M-15	0	Intact	0								5110821	190964	158	511945	50.78	4772
ERR905810	NHES0161	PRJEB7657	fimH30	C2	9	C2_9	CTX-M-15	0	Intact	0								5095808	190964	148	511955	50.81	4749
ERR830483	NHES0147	PRJEB7657	fimH30	C2	9	C2_9	CTX-M-15	0	Intact	0								5091709	190964	153	511945	50.81	4746
ERR830642	NHES0046	PRJEB7657	fimH30	C2	9	C2_9	CTX-M-15	0	Intact	0								5037615	190964	149	510610	50.78	4708
ERR830567	NHES0068	PRJEB7657	fimH30	C2	9	C2_9	CTX-M-15	0	Intact	0								5030453	190963	152	506497	50.78	4705
ERR830593	NHES0158	PRJEB7657	fimH30	C2	9	C2_9	CTX-M-15	0	Intact	0								5017712	190963	151	506502	50.81	4688
ERR1971300	0K0B4V04	PRJEB20792	fimH27	B	5	B_5		1	Intact	1								5296971	190962	133	674790	50.6	5008
ERR1617910	SCK22-48-2	PRJEB15226	fimH30	C1	6	C1_6	CTX-M-14	1	Intact	1			Netherlands	Europe	Human			5070531	190962	112	400117	50.72	4765
DRR061450	HE-MDREc26	PRJDB4868	fimH30	C2	9	C2_9	CTX-M-15	1	Intact	1	2014		United States	North America	Human			5151425	190960	135	645111	50.66	4834
ERR1374957	EuSCAPE_SC027	PRJEB10018	fimH30	C1	6	C1_6		0	Intact	0								5160309	190959	91	658665	50.71	4898
ERR193668	Ecoli984	PRJEB3353	fimH30	C2	9	C2_9		0	Intact	0								5086501	190959	138	404110	50.79	4748
ERR2138082	18658870-535d-11e6-9a3d-3c4a9275d6c8	PRJEB21499	fimH41	A	2	A_2		0	Intact	0								4944675	190949	96	376665	50.78	4595
ERR2138080	18472b00-535d-11e6-9a3d-3c4a9275d6c8	PRJEB21499	fimH41	A	2	A_2		0	Intact	0								4936958	190947	92	366746	50.77	4594
ERR435081	eo886	PRJEB4681	fimH30	C2	9	C2_9		0	Intact	0								5211504	190942	123	611113	50.63	4904
ERR1618993	SCP07-12	PRJEB15226	fimH30	C2	9	C2_9	CTX-M-15	1	Intact	1			Netherlands	Europe	Human			5181340	190942	119	511412	50.73	4871
ERR474131	eo1992	PRJEB5065	fimH30	C2	9	C2_9		0	Intact	0								5143018	190942	117	371471	50.63	4824
ERR435165	eo2138	PRJEB4681	fimH30	C2	9	C2_9		1	Intact	1								5139980	190942	128	369875	50.76	4814
ERR474167	eo2884	PRJEB5065	fimH30	C1	6	C1_6	CTX-M-27	1	Intact	1						M27PP1		5039067	190942	104	618244	50.68	4705
ERR264268	Escherichia coliVB 953316	PRJEB1252	fimH30	C1	6	C1_6	CTX-M-15	1	Intact	1	2010		Germany	Europe	Companion Animal			4974698	190942	78	571557	50.8	4676
ERR191727	MU003581Q (1701)	PRJEB2974	fimH30	C2	9	C2_9	CTX-M-15	2	Truncated	2	2010		Ireland	Europe	Human			5245808	190941	146	652208	50.65	4944
ERR926421	C4-sc-2212421	PRJEB8265	fimH30	C2	9	C2_9	CTX-M-15	2	Truncated	1								5221336	190941	172	388739	50.7	4913
ERR191689	MU042296Q (1958)	PRJEB2974	fimH30	C2	9	C2_9	CTX-M-15	2	Truncated	2	2010		Ireland	Europe	Human			5197353	190941	145	388725	50.69	4887
SRR5194990	EC959	PRJNA362676	fimH30	C2	9	C2_9	CTX-M-15	2	Intact	2	2014				Human			5126340	190941	131	371471	50.79	4786
ERR474199	eo1297	PRJEB5065	fimH30	C2	9	C2_9	CTX-M-15	0	Intact	0								5109516	190941	146	511965	50.82	4780
ERR776102	NHES0014	PRJEB7657	fimH30	C2	9	C2_9	CTX-M-15	0	Intact	0								5059173	190941	129	511816	50.77	4719
SRR770165	HVH 202 (4-3163997)	PRJNA186229	fimH22	B	1	B_1		0	Intact	0	2003		Denmark	Europe	Human			5229449	190940	122	610374	50.55	4949
ERR776049	NHEC0026	PRJEB7657	fimH30	C2	9	C2_9	CTX-M-15	0	Intact	0								5114113	190940	155	511945	50.78	4773
ERR830480	NHES0142	PRJEB7657	fimH30	C2	9	C2_9	CTX-M-15	0	Intact	0								5094731	190940	152	511955	50.81	4748
ERR830625	NHES0153	PRJEB7657	fimH30	C2	9	C2_9	CTX-M-15	0	Intact	0								5090382	190940	153	511945	50.81	4748
ERR830505	NHES0338	PRJEB7657	fimH30	C2	9	C2_9	CTX-M-15	0	Intact	0								5059503	190940	125	511831	50.78	4722
ERR191666	MU017039 (1821)	PRJEB2974	fimH30	C1	6	C1_6	CTX-M-14	1	Intact	1	2010				Human			5032741	190940	161	454588	50.76	4709
ERR776076	NHEC0155	PRJEB7657	fimH30	C2	9	C2_9	CTX-M-15	0	Intact	0								4977567	190940	107	511830	50.75	4680
ERR776027	NHEC0001	PRJEB7657	fimH30	C2	9	C2_9	CTX-M-15	0	Intact	0								4968320	190940	122	511830	50.81	4657
ERR776084	NHEC0075	PRJEB7657	fimH30	C2	9	C2_9	CTX-M-15	0	Intact	0								4959393	190940	123	511830	50.8	4656
ERR191656	MU029812J (2576)	PRJEB2974	fimH30	C2	9	C2_9	CTX-M-15	2	Truncated	1	2011		Ireland	Europe	Human			5209143	190939	146	652198	50.72	4895
ERR191687	MU053934H (1614)	PRJEB2974	fimH30	C2	9	C2_9	CTX-M-14/15	1	Truncated	2	2009		Ireland	Europe	Human			5207005	190939	188	652213	50.68	4907
ERR474246	eo3849	PRJEB5065	fimH30	C2	9	C2_9	CTX-M-15	1	Intact	1								5181522	190939	137	389921	50.67	4863
ERR435103	ECO0230	PRJEB4681	fimH30	C1	6	C1_6		0	Intact	0								5071901	190939	96	369841	50.67	4760
ERR264283	Escherichia coliEX 11	PRJEB1252	fimH30	C2	9	C2_9	CTX-M-15	0	Intact	0	2011		Czech Republic	Europe	Wild Animal			5044621	190939	85	500930	50.84	4704
ERR191644	MU017170R (588)	PRJEB2974	fimH30	C1	6	C1_6		0	Intact	0	2006				Human			5165831	190937	139	401697	50.77	4869
ERR191655	MU019126X (2422)	PRJEB2974	fimH30	C2	9	C2_9	CTX-M-15	1	Truncated	1	2011		Ireland	Europe	Human			5167010	190931	138	388730	50.67	4849
ERR1015373	MSB1_9H-sc-2280405	PRJEB6891	fimH41	A	2	A_2		0	Intact	0								5032852	190923	113	329440	50.69	4718
ERR162687	AS3953	PRJEB2879	fimH22	B	7	B_7		0	Intact	0								4962966	190914	88	483597	50.53	4625
SRR933529	JJ2657	PRJNA211153	fimH30	C2	10	C2_10	CTX-M-15	1	Intact	1	2009	Miami	United States	North America	Human			5142912	190905	123	424549	50.8	4832
ERR1822493	67507820-7fd4-11e6-b8fe-3c4a9275d6c8	PRJEB15430	fimH30	C1	6	C1_6	CTX-M-14	1	Intact	1								5159921	190897	96	585127	50.69	4847
ERR1543422	UPEC	PRJEB12513	fimH30	C0	11	C0_11	CTX-M-15	2	Intact	2								5209938	190891	114	363257	50.68	4893
ERR1841099	AM_LREC-35	PRJEB19190	fimH330	B	7	B_7		0	Intact	0	2010		Spain	Europe	Livestock			5100801	190887	113	492852	50.65	4749
ERR175715	19224	PRJEB2226	fimH30	C2	9	C2_9	CTX-M-15	0	Intact	0								5100331	190856	126	511955	50.83	4757
ERR1790099	a11a1d00-fa7c-11e5-a5c7-3c4a9275d6c8	PRJEB12887	fimH30	C1	6	C1_6	CTX-M-27	1	Intact	1						M27PP1		5029070	190856	115	389911	50.75	4685
ERR434916	eo952	PRJEB4681	fimH30	C1	6	C1_6		0	Intact	0								5073538	190854	99	619615	50.72	4747
ERR1035659	33155-sc-2292656	PRJEB1252	fimH41	A	2	A_2	CTX-M-14	1	Intact	1								4963649	190844	98	439697	50.68	4563
SRR933345	C001	PRJNA211153	fimH30	C1	6	C1_6		0	Intact	0	2010	Seattle	United States	North America	Human			5110122	190839	131	356725	50.71	4793
ERR474274	eo3844	PRJEB5065	fimH30	C2	9	C2_9		0	Intact	0								5145054	190836	139	389204	50.63	4830
ERR776111	NHES0038	PRJEB7657	fimH30	C2	9	C2_9	CTX-M-15	0	Intact	0								5095774	190836	149	511955	50.81	4744
SRR1180699	BIDMC 63	PRJNA234151	fimH30	C1	6	C1_6		0	Intact	0	2013	Boston	United States	North America	Human			5002375	190836	117	388694	50.76	4682
ERR1195476	1389	PRJEB8084	fimH30	C2	4	C2_4	CTX-M-15	1	Intact	1	2014		Germany	Europe				5232344	225780	99	710240	50.69	4954
ERR191681	MU057032W (2087)	PRJEB2974	fimH30	C2	9	C2_9	CTX-M-15	1	Truncated	2	2010		Ireland	Europe	Human			5205608	190835	136	652208	50.62	4904
ERR474245	eo3845	PRJEB5065	fimH30	C2	9	C2_9		0	Intact	0								5152269	190835	135	389204	50.64	4831
SRR5832125	PNUSAE008333	PRJNA218110	fimH41	A	2	A_2		0	Intact	0			United States	North America				5256908	190833	169	768557	50.63	4971
ERR1878449	61782bc0-5557-11e6-9a3d-3c4a9275d6c8	PRJEB19918	fimH41	A	2	A_2	CTX-M-15	1	Intact	1								5158005	190833	164	601598	50.62	4886
ERR1036111	VRES0071	PRJEB8770	fimH41	A	2	A_2		1	Intact	1								5123212	190833	143	399209	50.53	4813
ERR1623262	87b71700-fa7c-11e5-ae86-3c4a9275d6c8	PRJEB12887	fimH41	A	2	A_2	CTX-M-14	1	Intact	1								5112670	190833	157	436667	50.63	4725
ERR1036085	VRES0029	PRJEB8770	fimH41	A	2	A_2	CTX-M-15	1	Intact	1								5094826	190833	98	477696	50.63	4775
ERR1623116	75ce6f20-fa7c-11e5-9ab9-3c4a9275d6c8	PRJEB12887	fimH89	A	2	A_2		1	Intact	1								5054248	190833	127	349304	50.68	4695
ERR296620	C00009151	PRJEB3980	fimH412	A	2	A_2	CTX-M-14	1	Intact	1								5030813	190833	137	446768	50.69	4644
ERR296622	C00009153	PRJEB3980	fimH412	A	2	A_2	CTX-M-14	1	Intact	1								5012377	190833	130	431706	50.66	4631
SRR1314502	upec-271	PRJNA248737	fimH41	A	2	A_2		0	Intact	0	2012		United States	North America	Human			4986927	190833	115	454075	50.72	4648
SRR2970752	cam_1071	PRJNA297860	fimH41	A	2	A_2	CTX-M-14	1	Intact	1	2008		Cambodia	Asia	Human			4945180	190833	119	428971	50.67	4535
SRR3143584	B22	PRJNA295914	fimH41	A	2	A_2		0	Intact	0	2012		United Kingdom	Europe	Human			4872684	190833	129	363145	50.67	4513
ERR1195567	2495	PRJEB8084	fimH30	C2	4	C2_4	CTX-M-15	1	Intact	1	2014		Germany	Europe				5342080	222183	97	348001	50.65	5088
ERR191665	MU039876Z (1538)	PRJEB2974	fimH30	C2	9	C2_9	CTX-M-15	2	Truncated	2	2009		Ireland	Europe	Human			5207575	190831	149	381396	50.72	4893
ERR1971383	6DIMT2GL	PRJEB20792	fimH30	C1	6	C1_6	CTX-M-27	1	Intact	1						M27PP1	M27PP2	5091680	222261	91	865104	50.64	4771
ERR434875	ECO0322	PRJEB4681	fimH30	C1	6	C1_6	CTX-M-27	1	Intact	1						M27PP1		5034249	190831	101	692538	50.74	4683
ERR191718	MU053690Q (1609)	PRJEB2974	fimH30	C2	9	C2_9	CTX-M-15	2	Truncated	1	2009		Ireland	Europe	Human			5208321	190830	140	652198	50.64	4903
SRR1785758	25-541	PRJNA269984	fimH30	C2	9	C2_9	CTX-M-15	1	Intact	1		Seattle	United States	North America	Human			5173734	190830	141	381679	50.77	4847
ERR776010	NHES0300	PRJEB7657	fimH30	C2	9	C2_9	CTX-M-15	0	Intact	0								5092947	190830	146	511955	50.82	4741
ERR435001	eo1473	PRJEB4681	fimH30	C2	9	C2_9		0	Intact	0								5071227	190829	117	525865	50.84	4742
ERR474195	eo3299	PRJEB5065	fimH30	C2	9	C2_9		1	Intact	1								5226369	190828	164	610958	50.68	4921
ERR1623069	8092ef30-fa7c-11e5-8812-3c4a9275d6c8	PRJEB12887	fimH30	C1	6	C1_6	CTX-M-14	2	Intact	2								5279579	190821	112	585128	50.7	4993
ERR1622865	7571a920-fa7c-11e5-a43c-3c4a9275d6c8	PRJEB12887	fimH30	C1	6	C1_6	CTX-M-14	2	Intact	2								5270456	190821	115	586753	50.7	4982
ERR1971600	KUOWBHDA	PRJEB20792	fimH30	C1	6	C1_6	CTX-M-14	1	Intact	1								5258227	190821	119	540881	50.72	4992
ERR1971714	RRESWA19	PRJEB20792	fimH30	C1	6	C1_6	CTX-M-14	1	Intact	1								5205531	190821	99	585778	50.72	4931
ERR1617962	SCK63-12	PRJEB15226	fimH30	C1	6	C1_6	CTX-M-14	2	Intact	2			Netherlands	Europe	Human			5138996	190821	92	584447	50.73	4851
ERR1195485	2262	PRJEB8084	fimH30	C2	4	C2_4	CTX-M-15	1	Intact	1	2014		Germany	Europe				5307974	202562	115	432943	50.68	5063
SRR7534272	UMB1228	PRJNA316969	fimH30	C1	6	C1_6		0	Intact	0		Maywood	United States	North America	Human			5082590	190811	74	424204	50.65	4767
SRR933415	JJ2087	PRJNA211153	fimH162	B	7	B_7		0	Intact	0	2003	San Antonio	United States	North America	Human			5054103	190811	121	599402	50.52	4768
ERR161300	S31	PRJEB2968	fimH41	A	2	A_2		0	Intact	0	2007		United Kingdom	Europe	Human			4909621	190810	109	400809	50.68	4536
ERR2719219		PRJEB20357	fimH30	C2	9	C2_9		0	Intact	0								5292547	190809	172	517675	50.83	5021
SRR5470014	NC_STEC95	PRJNA293225	fimH22	B	3	B_3		1	Intact	1	2014		United States	North America	Poultry			5496886	190808	104	605035	50.44	5217
ERR1195621	2621	PRJEB8084	fimH30	C2	4	C2_4	CTX-M-15	1	Intact	1	2015		Germany	Europe				5344101	190808	103	534232	50.67	5082
ERR1195562	2468	PRJEB8084	fimH30	C2	4	C2_4	CTX-M-15	1	Intact	1	2014		Germany	Europe				5237933	190808	105	582577	50.71	4962
ERR1841176	AM_LREC-109	PRJEB19190	fimH298	B	7	B_7		0	Intact	0	2011		Spain	Europe	Livestock		M27PP2	5418113	190808	118	555107	50.34	5136
ERR712549	581	PRJEB8084	fimH30	C2	4	C2_4	CTX-M-15	1	Intact	1	2013		Germany	Europe	Human			5303122	188310	125	341820	50.6	5051
ERR1195534	2436	PRJEB8084	fimH30	C2	4	C2_4		0	Intact	0	2014		Germany	Europe				5202845	185299	94	371615	50.67	4912
ERR2232746	153	PRJEB23208	fimH30	C2	4	C2_4	CTX-M-15	1	Intact	1	2016		Germany	Europe	Human			5342672	172896	89	400071	50.66	5112
ERR2232599	2	PRJEB23208	fimH30	C2	4	C2_4	CTX-M-15	1	Intact	1	2015		Germany	Europe	Human			5280385	171884	98	655071	50.67	5034
ERR2232739	144	PRJEB23208	fimH30	C2	4	C2_4	CTX-M-15	1	Intact	1	2016		Germany	Europe	Human			5273847	167816	150	488772	50.77	4984
ERR712845	389	PRJEB8084	fimH30	C2	4	C2_4	CTX-M-15	1	Intact	1	2013		Germany	Europe	Human			5186747	161224	126	400071	50.62	4912
ERR2232660	53	PRJEB23208	fimH30	C2	4	C2_4	CTX-M-15	1	Intact	1	2016		Germany	Europe	Human			5096775	161224	118	340423	50.65	4822
ERR2232612	13	PRJEB23208	fimH30	C2	4	C2_4	CTX-M-15	1	Intact	1	2015		Germany	Europe	Human			5496399	158936	123	415383	50.64	5283
SRR3050981	HICF211	PRJNA306133	fimH30	C2	9	C2_9	CTX-M-15	1	Intact	1	2011	Oxford	United Kingdom	Europe	Human			5349552	190808	137	709598	50.65	5028
ERR1195494	2332	PRJEB8084	fimH30	C2	4	C2_4	CTX-M-15	1	Intact	1	2014		Germany	Europe				5304241	158936	102	416707	50.62	5046
ERR264263	Escherichia coliVB 989888	PRJEB1252	fimH30	C2	4	C2_4	CTX-M-15	1	Intact	1	2010		Germany	Europe	Companion Animal			5594001	158701	170	371471	50.42	5368
ERR2232732	136	PRJEB23208	fimH30	C2	4	C2_4	CTX-M-15	1	Intact	1	2016		Germany	Europe	Human			5205836	140360	134	370125	50.72	4925
ERR2232743	148	PRJEB23208	fimH30	C2	4	C2_4	CTX-M-15	1	Intact	1	2016		Germany	Europe	Human			5292071	138727	124	599510	50.7	5025
SRR6892764	35214	PRJNA445400	fimH30	C2	9	C2_9	CTX-M-15	1	Intact	1	2015	New York	United States	North America	Human			5339662	190808	166	381312	50.64	5089
ERR1195701	3006	PRJEB8084	fimH30	C2	4	C2_4	CTX-M-15	1	Intact	1	2015		Germany	Europe				5239568	138167	113	289238	50.71	4973
ERR2232671	58	PRJEB23208	fimH30	C2	4	C2_4	CTX-M-15	1	Intact	1	2016		Germany	Europe	Human			5217344	133538	122	280320	50.78	4934
ERR2232744	150	PRJEB23208	fimH30	C2	4	C2_4	CTX-M-15	1	Intact	1	2016		Germany	Europe	Human			5367942	123597	162	267185	50.79	5155
DRR033887	N0348	PRJDB3868	fimH30	C2	9	C2_9	CTX-M-15	1	Intact	1	2014		Nepal	Asia	Human			5332189	190808	120	487062	50.73	5033
ERR1195702	3005	PRJEB8084	fimH30	C2	4	C2_4	CTX-M-15	1	Intact	1	2015		Germany	Europe				5287458	123597	128	371029	50.77	5021
ERR2232689	80	PRJEB23208	fimH30	C2	4	C2_4	CTX-M-15	1	Intact	1	2016		Germany	Europe	Human			5267242	111555	135	243312	50.83	5014
SRR2970765	09B11376	PRJNA297860	fimH30	C2	9	C2_9	CTX-M-15	2	Truncated	2	2009		Thailand	Asia	Human			5315588	190808	135	451413	50.68	5023
DRR033915	N1240	PRJDB3868	fimH30	C2	9	C2_9	CTX-M-15	2	Intact	2	2014		Nepal	Asia	Human		M27PP2	5308224	190808	150	473614	50.71	5032
SRR5237400	0000-0062-1902	PRJNA278886	fimH30	C2	9	C2_9	CTX-M-15	1	Intact	1	2016	Boston	United States	North America	Human			5307768	190808	100	471660	50.74	5027
DRR033901	N0931	PRJDB3868	fimH30	C2	9	C2_9	CTX-M-15	2	Intact	2	2014		Nepal	Asia	Human		M27PP2	5301554	190808	149	362637	50.74	5027
ERR1878360	59923a90-5557-11e6-9a3d-3c4a9275d6c8	PRJEB19918	fimH30	C2	9	C2_9	CTX-M-15	1	Intact	1								5300746	190808	111	558065	50.65	5004
ERR2232751	160	PRJEB23208	fimH30	C2	4	C2_4	CTX-M-15	1	Intact	1	2016		Germany	Europe	Human			5396187	106565	227	199662	50.64	5160
ERR1971368	4UQTWZYH	PRJEB20792	fimH30	C2	9	C2_9	CTX-M-15	1	Intact	1								5296211	190808	183	381376	50.71	5010
ERR2232634	27	PRJEB23208	fimH30	C2	4	C2_4	CTX-M-14/15	2	Intact	2	2015		Germany	Europe	Human			5359367	106544	136	231878	50.78	5147
ERR2232719	110	PRJEB23208	fimH30	C2	4	C2_4	CTX-M-15	1	Intact	1	2016		Germany	Europe	Human			5058120	66480	155	158986	50.85	4781
ERR712699	1045	PRJEB8084	fimH30	C2	4	C2_4	CTX-M-15	1	Intact	1	2014		Germany	Europe	Human			5374283	65478	206	190503	50.65	5165
ERR2027627	DRC_BKV_16	PRJEB21637	fimH30	C2	4	C2_4	CTX-M-15	1	Intact	1	2014		Democratic Republic of the Congo	Africa	Human			5158707	138712	173	271619	50.84	4884
SRR6703058	pb33	PRJNA433633	fimH30	C2	4	C2_4	CTX-M-15	1	Intact	1	2011		Canada	North America	Human			5165063	225766	91	472839	50.65	4894
ERR1035633	33129-sc-2292630	PRJEB1252	fimH30	C2	9	C2_9	CTX-M-15	1	Intact	1								5284874	190808	113	709602	50.73	4981
ERR1852619	7ba34230-7fd4-11e6-b8fe-3c4a9275d6c8	PRJEB15430	fimH30	C1	6	C1_6	CTX-M-14	1	Intact	1								5283729	190808	108	448152	50.71	5001
ERR1971561	I7ROUKZ0	PRJEB20792	fimH30	C2	10	C2_10		0	Intact	0								5283291	190808	122	710064	50.76	4968
ERR1595463	99b65780-dfca-11e5-88b1-3c4a9275d6c6	PRJEB12888	fimH30	C2	9	C2_9		0	Intact	0								5282786	190808	91	617717	50.65	4994
SRR6212575	NC_LB-4807	PRJNA293225	fimH22	B	7	B_7		0	Intact	0	2017		United States	North America	Poultry			5281545	190808	85	470230	50.42	4952
SRR6703064	pb39	PRJNA433633	fimH30	C2	4	C2_4	CTX-M-15	2	Intact	2	2011		Canada	North America	Human			5406534	204587	94	673351	50.6	5199
SRR6703062	pb37	PRJNA433633	fimH30	C2	4	C2_4	CTX-M-15	1	Intact	1	2011		Canada	North America	Human			5278684	190808	102	659674	50.67	5016
SRR6703043	pb23	PRJNA433633	fimH30	C2	4	C2_4		0	Intact	0	2011		Canada	North America	Human			5247648	186868	116	348834	50.67	4990
ERR2204442	1710D	PRJEB23420	fimH30	C2	4	C2_4	CTX-M-15	1	Intact	1		Rio de Janeiro	Brazil	South America				5306337	202565	139	401523	50.68	5053
ERR2204586	x5770d	PRJEB23420	fimH30	C2	4	C2_4	CTX-M-15	1	Intact	1		Rio de Janeiro	Brazil	South America				5294930	202565	141	653899	50.67	5030
ERR1543446	UPEC	PRJEB12513	fimH30	C0	11	C0_11	CTX-M-15	1	Intact	1								5271108	190808	118	410164	50.62	4983
SRR7724635	591	PRJNA486855	fimH30	C2	4	C2_4	CTX-M-15	1	Intact	1	2017		Australia	Oceania	Food			5324220	190327	126	333843	50.67	5019
SRR2970775	cam_2830	PRJNA297860	fimH298	B	10	B_10		1	Intact	1	2009		Cambodia	Asia	Human			5270967	190808	150	657970	50.42	4949
ERR2237991	SAMPLE_WTCHG_447699_234122	PRJEB21277	fimH30	C1	6	C1_6	CTX-M-14	1	Intact	1								5267939	190808	107	385949	50.7	4985
ERR1617935	SCK38-10	PRJEB15226	fimH30	C2	9	C2_9	CTX-M-15	1	Intact	1			Netherlands	Europe	Human			5266574	190808	93	533157	50.69	4949
ERR1946769	cedd6e20-6f4a-11e6-a83e-3c4a9275d6c8	PRJEB17615	fimH30	C2	9	C2_9	CTX-M-15	1	Intact	1								5266493	190808	115	631538	50.74	4964
ERR775995	NHES0041	PRJEB7657	fimH30	C2	9	C2_9	CTX-M-15	1	Intact	1								5263122	190808	110	556331	50.69	4984
ERR1971642	O4FQDTV5	PRJEB20792	ND	C2	9	C2_9	CTX-M-15	1	Intact	1								5262645	190808	91	711228	50.7	4963
ERR2719164		PRJEB20357	fimH30	C2	9	C2_9	CTX-M-15	1	Intact	1								5257196	190808	122	710975	50.68	4952
ERR1946863	d86109c0-6f4a-11e6-a83e-3c4a9275d6c8	PRJEB17615	fimH30	C0	11	C0_11	CTX-M-15	1	Intact	1								5255228	190808	109	672388	50.7	4972
DRR051043	Ec 31	PRJDB4303	fimH30	C2	9	C2_9	CTX-M-15	2	Intact	2	2009		Canada	North America	Human			5255050	190808	110	363218	50.75	4945
ERR435095	eo1058	PRJEB4681	fimH30	C2	9	C2_9		0	Intact	0								5254899	190808	153	617088	50.66	4961
ERR1822470	66884620-7fd4-11e6-b8fe-3c4a9275d6c8	PRJEB15430	fimH30	C1	6	C1_6	CTX-M-14	2	Intact	2								5253581	190808	124	577944	50.71	4976
SRR7724756	567	PRJNA486855	fimH30	C2	4	C2_4	CTX-M-15	1	Intact	1	2017		Australia	Oceania	Food			5226693	172097	126	339986	50.65	4931
DRR051044	Ec 58	PRJDB4303	fimH30	C2	9	C2_9	CTX-M-15	2	Intact	2	2009		Canada	North America	Human			5253420	190808	117	338638	50.75	4931
SRR5936488	MER-94	PRJNA398288	fimH30	C2	4	C2_4	CTX-M-15	1	Intact	1	2015	Brisbane	Australia	Oceania	Human			5356553	161224	141	370062	50.68	5113
ERR830562	NHES0323	PRJEB7657	fimH30	C2	9	C2_9	CTX-M-15	1	Intact	1								5252138	190808	125	556316	50.68	4974
SRR7724649	429	PRJNA486855	fimH30	C2	4	C2_4	CTX-M-15	1	Intact	1	2017		Australia	Oceania	Food			5326294	158720	126	331871	50.7	5081
ERR1971730	SBZZEC2D	PRJEB20792	fimH30	C1	6	C1_6	CTX-M-14	1	Intact	1								5251837	190808	89	558725	50.62	4951
SRR7724820	575	PRJNA486855	fimH30	C2	4	C2_4	CTX-M-15	1	Intact	1	2017		Australia	Oceania	Food			5184153	144651	130	266013	50.67	4892
SRR3143582	B150	PRJNA295914	fimH30	C2	9	C2_9	CTX-M-15	1	Intact	1	2012		United Kingdom	Europe	Human			5249272	190808	146	331511	50.64	4965
ERR1718947	SAMPLE_WTCHG_320308_272190	PRJEB17631	fimH30	C2	4	C2_4	CTX-M-27	1	Intact	1								5240639	284724	146	597197	50.78	4968
DRR033894	N0504	PRJDB3868	fimH30	C2	9	C2_9	CTX-M-15	2	Intact	2	2014		Nepal	Asia	Human		M27PP2	5247586	190808	106	381275	50.7	4944
ERR1218536	PB191	PRJEB11403	fimH30	C1	6	C1_6	CTX-M-14	1	Intact	1								5245210	190808	103	585123	50.63	4940
ERR2237931	SAMPLE_WTCHG_447699_204142	PRJEB21277	fimH24	C1	10	C1_10	CTX-M-15	1	Intact	1								5245018	190808	105	397652	50.69	4971
[truncated: 2,072 more rows]

## Sheet: Table_S4
Accession	Subclade	BlaCTX-M	Year of Isolation
SRR1508901	C0_11	CTX-M-15	2008
ERR161278	C0_11	CTX-M-15	2011
ERR2232712	C0_11	CTX-M-15	2016
DRR050994	C1_6	CTX-M-14	2002
ERR191666	C1_6	CTX-M-14	2010
DRR148329	C1_6	CTX-M-14	2017
ERR1822447	C1_6	CTX-M-14/15	2011
SRR6117463	C1_6	CTX-M-15	2008
SRR6006735	C1_6	CTX-M-15	2017
DRR050997	C1_6	CTX-M-27	2004
ERR264258	C1_6	CTX-M-27	2010
ERR2232762	C1_6	CTX-M-27	2017
SRR933529	C2_10	CTX-M-15	2009
SRR3050985	C2_10	CTX-M-15	2011
ERR2138204	C2_4	CTX-M-14
SRR1314220	C2_4	CTX-M-15	2008
SRR5901139	C2_4	CTX-M-15	2017
ERR2232634	C2_4	CTX-M-14/15	2015
ERR1718947	C2_4	CTX-M-27
ERR1790901	C2_4	CTX-M-27/15
DRR051013	C2_9	CTX-M-14	2009
ERR1841070	C2_9	CTX-M-14/15	2006
DRR051035	C2_9	CTX-M-14/15	2013
ERR161284	C2_9	CTX-M-15	2000
ERR161317	C2_9	CTX-M-15	2010
SRR7191539	C2_9	CTX-M-15	2018
DRR051016	C2_9	CTX-M-27	2010
DRR148158	C2_9	CTX-M-27	2017

## Sheet: Table_S5
Sample	Contig #	Length (bp)
DRR033869	117	1655
DRR033871	290	1655
DRR033872	37	1655
DRR033873	146	1655
DRR033874	32	1655
DRR033875	12	1655
DRR033876	135	1655
DRR033879	25	1655
DRR033880	25	1655
DRR033881	24	1655
DRR033882	26	1655
DRR033883	22	1655
DRR033886	26	1655
DRR033887	26	1655
DRR033889	45	1655
DRR033892	38	1655
DRR033893	35	1655
DRR033894	22	1655
DRR033897	26	1655
DRR033899	81	1655
DRR033900	82	1655
DRR033901	23	1655
DRR033902	27	1655
DRR033903	40	1655
DRR033904	56	1655
DRR033905	63	1655
DRR033906	19	1655
DRR033907	1	1655
DRR033908	26	1655
DRR033909	72	1655
DRR033910	26	1655
DRR033914	51	1655
DRR033915	24	1655
DRR033917	67	1655
DRR033918	66	1655
DRR033919	30	1655
DRR033920	21	1655
DRR033921	60	1655
DRR033922	18	1655
DRR033923	7	1655
DRR033924	62	1655
DRR033927	65	1655
DRR033933	25	1655
DRR033934	24	1655
DRR050994	7	1655
DRR050995	82	1655
DRR050996	38	1655
DRR051000	14	1655
DRR051001	82	1655
DRR051003	110	1655
DRR051004	105	1655
DRR051006	13	1655
DRR051007	91	1655
DRR051009	71	1655
DRR051013	73	1655
DRR051017	117	1655
DRR051020	70	1655
DRR051021	111	1655
DRR051023	105	1655
DRR051027	113	1655
DRR051032	50	1655
DRR051037	16	1655
DRR051038	73	1655
DRR051039	61	1655
DRR051040	82	1655
DRR051041	71	1655
DRR061440	3	1655
DRR061441	73	1655
DRR061446	27	1655
DRR061448	63	1655
DRR061449	80	1655
DRR061450	4	1655
DRR061453	66	1655
DRR061456	67	1655
DRR061460	47	1655
DRR061462	53	1655
DRR061475	52	1655
DRR061481	38	1655
DRR061483	75	1655
DRR061484	71	1655
DRR061485	1	1655
DRR061486	37	1655
DRR061491	53	1655
DRR061492	28	1655
DRR061493	54	1655
DRR086872	25	1655
DRR089021	92	1655
DRR089043	59	1655
DRR089046	107	1655
DRR089049	46	1655
DRR092859	25	1655
DRR092863	37	1655
DRR092865	56	1655
DRR092866	10	1655
DRR092867	34	1655
DRR092868	39	1655
DRR092869	63	1655
DRR092870	15	1655
DRR092871	108	1655
DRR092872	52	1655
DRR092873	97	1655
DRR092875	94	1655
DRR092877	34	1655
DRR092878	42	1655
DRR092881	77	1655
DRR092882	61	1655
DRR092883	22	1655
DRR092892	39	1655
DRR092894	55	1655
DRR148124	55	1655
DRR148125	60	1655
DRR148136	78	1655
DRR148140	69	1655
DRR148146	37	1655
DRR148151	61	1655
DRR148152	78	1655
DRR148156	13	1655
DRR148159	22	1655
DRR148160	25	1655
DRR148162	37	1655
DRR148165	65	1655
DRR148167	17	1655
DRR148182	45	1655
DRR148183	60	1655
DRR148193	84	1655
DRR148196	19	1655
DRR148202	18	1655
DRR148217	6	1655
DRR148237	40	1655
DRR148253	74	1655
DRR148265	53	1655
DRR148271	85	1655
DRR148277	76	1655
DRR148294	23	1655
DRR148306	65	1655
DRR148308	60	1655
DRR148316	16	1655
DRR148329	68	1655
DRR148336	4	1655
DRR148355	21	1655
DRR148357	14	1655
ERR1023209	17	1655
ERR1023211	46	1655
ERR1035625	17	1655
ERR1035628	34	1655
ERR1035629	19	1655
ERR1035630	16	1655
ERR1035632	35	1655
ERR1035634	18	1655
ERR1035635	61	1655
ERR1035636	35	1655
ERR1035637	2	1655
ERR1035641	25	1655
ERR1035644	31	1655
ERR1035645	37	1655
ERR1035646	47	1655
ERR1035658	61	1655
ERR1035659	66	1655
ERR1035660	34	1655
ERR1035661	46	1655
ERR1035662	59	1655
ERR1035667	31	1655
ERR1035668	10	1655
ERR1035672	26	1655
ERR1035676	106	1655
ERR1035677	40	1655
ERR1035678	24	1655
ERR1035701	71	1655
ERR1035706	16	1655
ERR1036085	1	1655
ERR1036091	20	1655
ERR1036092	22	1655
ERR1036101	19	1655
ERR1036104	44	1655
ERR1036105	58	1655
ERR1036111	33	1655
ERR1191581	15	1655
ERR1195529	5	1655
ERR1195548	36	1655
ERR1195559	33	1655
ERR1195570	75	1655
ERR1195636	7	1655
ERR1195660	83	1655
ERR1195683	14	1655
ERR1195688	20	1655
ERR1195690	68	1655
ERR1195696	106	1655
ERR1195699	76	1655
ERR1195703	49	1655
ERR1202008	15	1655
ERR1202015	18	1655
ERR1204818	54	1655
ERR1204965	27	1655
ERR1204988	1	1655
ERR1211724	36	1655
ERR1216290	70	1655
ERR1216995	8	1655
ERR1217009	47	1655
ERR1217115	67	1655
ERR1218535	64	1655
ERR1218536	12	1655
ERR1218544	54	1655
ERR1218545	55	1655
ERR1218557	62	1655
ERR1218592	72	1655
ERR1218598	33	1655
ERR1218601	71	1655
ERR1218606	12	1655
ERR1218607	63	1655
ERR1218616	10	1655
ERR1218616	10	1655
ERR1218624	62	1655
ERR1218628	63	1655
ERR1218684	50	1655
ERR1289764	39	1655
ERR1334665	54	1655
ERR1334720	7	1655
ERR1335190	9	1655
ERR1351677	23	1655
ERR1351678	21	1655
ERR135753	39	1655
ERR1366615	81	1655
ERR1366619	78	1655
ERR1366630	67	1655
ERR1374865	63	1655
ERR1375047	54	1655
ERR1415508	76	1655
ERR1415510	53	1655
ERR1512429	21	1655
ERR1512462	3	1655
ERR1514930	24	1655
ERR1514933	23	1655
ERR1514965	70	1655
ERR1541366	21	1655
ERR1543356	42	1655
ERR1543379	40	1655
ERR1543446	16	1655
ERR1543462	17	1655
ERR1543507	18	1655
ERR1543512	41	1655
ERR1585676	58	1655
ERR1585747	55	1655
ERR1585779	49	1655
ERR1585780	46	1655
ERR1585782	41	1655
ERR1585832	56	1655
ERR1585834	60	1655
ERR1595424	45	1655
ERR1595458	54	1655
ERR161259	56	1655
ERR161260	59	1655
ERR161266	27	1655
ERR161276	56	1655
ERR161278	64	1655
ERR161283	70	1655
ERR161284	25	1655
ERR161288	8	1655
ERR161289	6	1655
ERR161293	43	1655
ERR161294	14	1655
ERR161295	6	1655
ERR161298	83	1655
ERR161303	27	1655
ERR161305	39	1655
ERR1617724	61	1655
ERR1617821	62	1655
ERR1617826	46	1655
ERR1617829	20	1655
ERR1617837	61	1655
ERR1617846	59	1655
ERR1617848	41	1655
ERR1617882	56	1655
ERR1617884	31	1655
ERR1617896	56	1655
ERR1617902	77	1655
ERR1617908	48	1655
ERR1617909	38	1655
ERR1617910	67	1655
ERR1617915	21	1655
ERR1617916	20	1655
ERR1617935	45	1655
ERR1617960	19	1655
ERR1617963	28	1655
ERR1617976	45	1655
ERR1617987	18	1655
ERR1618010	66	1655
ERR1618025	57	1655
ERR1618036	47	1655
ERR1618067	29	1655
ERR1618075	36	1655
ERR1618077	12	1655
ERR1618086	40	1655
ERR1618115	17	1655
ERR1618138	72	1655
ERR1618174	54	1655
ERR1618186	75	1655
ERR1618229	26	1655
ERR1618243	62	1655
ERR1618244	57	1655
ERR1618355	30	1655
ERR1618359	17	1655
ERR1618403	59	1655
ERR1618438	19	1655
ERR1618858	68	1655
ERR1618918	48	1655
ERR1618940	17	1655
ERR1618945	31	1655
ERR1618961	55	1655
ERR1618984	65	1655
ERR1618993	64	1655
ERR1619033	57	1655
ERR1619042	79	1655
ERR1619053	61	1655
ERR1619060	66	1655
ERR1619063	60	1655
ERR1619064	16	1655
ERR1619082	59	1655
ERR1619091	65	1655
ERR1619092	48	1655
ERR1619099	19	1655
ERR1619105	86	1655
ERR1619142	1	1655
ERR1619167	34	1655
ERR1619172	1	1655
ERR1619204	60	1655
ERR1619207	32	1655
ERR1619209	63	1655
ERR1619211	78	1655
ERR1619218	76	1655
ERR1619289	64	1655
ERR1619305	23	1655
ERR1619310	78	1655
ERR1619357	23	1655
ERR1619374	53	1655
ERR1619380	76	1655
ERR1619407	58	1655
ERR1619415	3	1655
ERR1619452	17	1655
ERR1619480	49	1655
ERR1619487	55	1655
ERR1619491	74	1655
ERR1619519	35	1655
ERR1622201	60	1655
ERR1622202	62	1655
ERR1622601	16	1655
ERR1622627	40	1655
ERR1622697	73	1655
ERR1622966	15	1655
ERR1622967	52	1655
ERR1623035	149	1655
ERR1623116	16	1655
ERR1623262	89	1655
ERR1623263	90	1655
ERR163889	45	1655
ERR163891	51	1655
ERR1640683	29	1655
ERR1640693	55	1655
ERR1640720	46	1655
ERR1640747	53	1655
ERR1656135	22	1655
ERR1681694	44	1655
ERR1718813	18	1655
ERR1718877	14	1655
ERR1718880	94	1655
ERR1718881	66	1655
ERR1718947	33	1655
ERR1718953	38	1655
ERR1718961	46	1655
ERR1718973	16	1655
ERR1720657	54	1655
ERR1725930	17	1655
ERR1759209	71	1655
ERR1790052	39	1655
ERR1790098	57	1655
ERR1790099	61	1655
ERR1790100	57	1655
ERR1790262	24	1655
ERR1790534	42	1655
ERR1790943	30	1655
ERR1790946	32	1655
ERR1790947	30	1655
ERR1790948	29	1655
ERR1790949	30	1655
ERR1790962	64	1655
ERR1790963	65	1655
ERR1790964	64	1655
ERR1790965	64	1655
ERR1790966	65	1655
ERR1822264	62	1655
ERR1822265	12	1655
ERR1822282	83	1655
ERR1822285	187	1655
ERR1822297	64	1655
ERR1822302	29	1655
ERR1822306	21	1655
ERR1822308	76	1655
ERR1822330	91	1655
ERR1822336	77	1655
ERR1822344	70	1655
ERR1822372	15	1655
ERR1822409	60	1655
ERR1822432	77	1655
ERR1822462	37	1655
ERR1822463	29	1655
ERR1822478	10	1655
ERR1822493	63	1655
ERR1822575	62	1655
ERR1822593	64	1655
ERR1822606	27	1655
ERR1841070	71	1655
ERR1841097	7	1655
ERR1841150	73	1655
ERR1852608	10	1655
ERR1852619	11	1655
ERR1852642	86	1655
ERR1852647	87	1655
ERR1852669	25	1655
ERR1852675	59	1655
ERR1852695	4	1655
ERR1852700	43	1655
ERR1856437	65	1655
ERR1878177	7	1655
ERR1878178	7	1655
ERR1878179	7	1655
ERR1878180	7	1655
ERR1878181	4	1655
ERR1878182	7	1655
ERR1878183	6	1655
ERR1878184	7	1655
ERR1878185	7	1655
ERR1878186	69	1655
ERR1878187	65	1655
ERR1878188	65	1655
ERR1878189	65	1655
ERR1878190	68	1655
ERR1878191	65	1655
ERR1878192	66	1655
ERR1878193	66	1655
ERR1878194	65	1655
ERR1878195	64	1655
ERR1878196	65	1655
ERR1878197	66	1655
ERR1878198	66	1655
ERR1878199	64	1655
ERR1878200	67	1655
ERR1878201	68	1655
ERR1878202	63	1655
ERR1878203	64	1655
ERR1878204	67	1655
ERR1878301	62	1655
ERR1878302	63	1655
ERR1878303	64	1655
ERR1878304	63	1655
ERR1878305	63	1655
ERR1878306	63	1655
ERR1878307	63	1655
ERR1878308	62	1655
ERR1878323	62	1655
ERR1878324	65	1655
ERR1878325	62	1655
ERR1878326	63	1655
ERR1878327	64	1655
ERR1878359	62	1655
ERR1878360	67	1655
ERR1878367	62	1655
ERR1878368	61	1655
ERR1878369	64	1655
ERR1878380	61	1655
ERR1878428	6	1655
ERR1878433	5	1655
ERR1878434	66	1655
ERR1878435	5	1655
ERR1878449	95	1655
ERR1878460	7	1655
ERR1878461	67	1655
ERR1878469	64	1655
ERR1891275	8	1655
ERR1891310	55	1655
ERR1891319	44	1655
ERR1891453	52	1655
ERR191635	54	1655
ERR191636	59	1655
ERR191643	52	1655
ERR191650	52	1655
ERR191652	90	1655
ERR191655	10	1655
ERR191659	46	1655
ERR191662	8	1655
ERR191664	9	1655
ERR191666	81	1655
ERR191668	49	1655
ERR191676	52	1655
ERR191681	17	1655
ERR191682	90	1655
ERR191684	44	1655
ERR191687	92	1655
ERR191692	54	1655
ERR191700	44	1655
ERR191702	9	1655
ERR191705	7	1655
ERR191708	44	1655
ERR191711	15	1655
ERR191714	18	1655
ERR191716	77	1655
ERR191722	18	1655
ERR191724	47	1655
ERR191725	2	1655
ERR1937085	17	1655
ERR1937089	70	1655
ERR1937096	164	1655
ERR1937122	66	1655
ERR1937145	22	1655
ERR1946756	48	1655
ERR1946760	69	1655
ERR1946769	39	1655
ERR1946778	69	1655
ERR1946784	64	1655
ERR1946794	64	1655
ERR1946797	8	1655
ERR1946801	27	1655
ERR1946811	41	1655
ERR1946812	57	1655
ERR1946813	26	1655
ERR1946826	65	1655
ERR1946828	54	1655
ERR1946829	55	1655
ERR1946832	55	1655
ERR1946834	63	1655
ERR1946849	45	1655
ERR1946855	16	1655
ERR1946857	43	1655
ERR1946858	46	1655
ERR1946863	69	1655
ERR1946870	16	1655
ERR1946872	42	1655
ERR1971120	30	1655
ERR1971297	62	1655
ERR1971300	72	1655
ERR1971310	48	1655
ERR1971311	138	1655
ERR1971312	42	1655
ERR1971323	3	1655
ERR1971326	52	1655
ERR1971327	63	1655
ERR1971328	22	1655
ERR1971329	59	1655
ERR1971332	63	1655
ERR1971349	26	1655
ERR1971354	58	1655
ERR1971359	31	1655
ERR1971368	63	1655
ERR1971369	45	1655
ERR1971375	19	1655
ERR1971376	15	1655
ERR1971391	25	1655
ERR1971397	54	1655
ERR1971400	18	1655
ERR1971404	58	1655
ERR1971407	62	1655
ERR1971414	24	1655
ERR1971419	59	1655
ERR1971421	8	1655
ERR1971422	62	1655
ERR1971440	56	1655
ERR1971447	26	1655
ERR1971460	91	1655
ERR1971462	72	1655
ERR1971466	73	1655
ERR1971468	99	1655
ERR1971470	9	1655
ERR1971475	46	1655
ERR1971476	52	1655
ERR1971480	49	1655
ERR1971483	26	1655
ERR1971487	39	1655
ERR1971488	77	1655
ERR1971490	3	1655
ERR1971493	57	1655
ERR1971494	55	1655
ERR1971496	68	1655
ERR1971498	56	1655
ERR1971499	69	1655
ERR1971500	60	1655
ERR1971512	41	1655
ERR1971518	53	1655
ERR1971523	52	1655
ERR1971524	67	1655
ERR1971526	65	1655
ERR1971533	63	1655
ERR1971534	48	1655
ERR1971536	60	1655
ERR1971540	67	1655
ERR1971546	65	1655
ERR1971550	48	1655
ERR1971557	61	1655
ERR1971566	15	1655
ERR1971568	64	1655
ERR1971570	56	1655
ERR1971579	59	1655
ERR1971585	19	1655
ERR1971593	48	1655
ERR1971594	49	1655
ERR1971598	70	1655
ERR1971600	15	1655
ERR1971607	63	1655
ERR1971616	25	1655
ERR1971620	40	1655
ERR1971626	16	1655
ERR1971626	16	1655
ERR1971633	17	1655
ERR1971635	7	1655
ERR1971640	68	1655
ERR1971642	55	1655
ERR1971650	18	1655
ERR1971657	84	1655
ERR1971675	18	1655
ERR1971675	18	1655
ERR1971680	15	1655
ERR1971683	18	1655
ERR1971689	24	1655
ERR1971694	51	1655
ERR1971699	84	1655
ERR1971708	18	1655
ERR1971712	61	1655
ERR1971713	38	1655
ERR1971714	63	1655
ERR1971715	47	1655
ERR1971718	62	1655
ERR1971719	18	1655
ERR1971725	48	1655
ERR1971730	59	1655
ERR1971746	21	1655
ERR1971748	27	1655
ERR1971750	22	1655
ERR1971751	11	1655
ERR1971757	52	1655
ERR1971758	61	1655
ERR1971760	37	1655
ERR1971777	59	1655
ERR1971786	34	1655
ERR1971796	65	1655
ERR1971799	60	1655
ERR1971805	30	1655
ERR1971805	33	1655
ERR1971811	59	1655
ERR1971814	34	1655
ERR1971820	27	1655
ERR1971821	9	1655
ERR1971828	64	1655
ERR1971832	139	1655
ERR1971833	5	1655
ERR1971837	18	1655
ERR1971837	20	1655
ERR1999755	115	1655
ERR1999757	45	1655
ERR2027615	17	1655
ERR2027616	16	1655
ERR2027623	90	1655
ERR2027625	54	1655
ERR2060051	15	1655
ERR2060123	15	1655
ERR2060144	63	1655
ERR2091373	18	1655
ERR2091375	26	1655
ERR2124250	13	1655
ERR2137889	66	1655
ERR2137890	67	1655
ERR2138200	23	1655
ERR2138201	23	1655
ERR2138202	23	1655
ERR2138203	21	1655
ERR2138204	21	1655
ERR2138205	21	1655
ERR2138206	21	1655
ERR2138207	23	1655
ERR2138208	21	1655
ERR2138209	23	1655
ERR2138211	21	1655
ERR2138212	21	1655
ERR2138219	18	1655
ERR2138220	18	1655
ERR2138221	17	1655
ERR2138222	18	1655
ERR2138223	17	1655
ERR2204580	44	1655
ERR2204657	59	1655
ERR2205877	42	1655
ERR2205880	25	1655
ERR2205883	63	1655
ERR2205895	30	1655
ERR2205905	21	1655
ERR2205908	29	1655
ERR2205909	25	1655
ERR2205941	22	1655
ERR2205943	31	1655
ERR2205946	28	1655
ERR2205964	48	1655
ERR2205983	23	1655
ERR2232632	64	1655
ERR2232653	17	1655
ERR2232663	7	1655
ERR2232669	71	1655
ERR2232686	52	1655
ERR2232687	72	1655
ERR2232706	18	1655
ERR2232709	68	1655
ERR2232710	25	1655
ERR2232712	106	1655
ERR2232714	104	1655
ERR2232717	59	1655
ERR2232729	47	1655
ERR2232738	21	1655
ERR2232748	22	1655
ERR2232756	26	1655
ERR2232758	95	1655
ERR2232759	18	1655
ERR2232760	48	1655
ERR2232761	28	1655
ERR2237931	20	1655
ERR2237957	16	1655
ERR2237959	35	1655
ERR2237968	68	1655
ERR2237991	11	1655
ERR2238085	1	1655
ERR2238110	47	1655
ERR2505731	49	1655
ERR264241	21	1655
ERR264242	48	1655
ERR264243	19	1655
ERR264244	13	1655
ERR264246	54	1655
ERR264247	58	1655
ERR264249	65	1655
ERR264250	71	1655
ERR264257	16	1655
ERR264259	19	1655
ERR264260	60	1655
ERR264264	43	1655
ERR264266	26	1655
ERR264267	60	1655
ERR264268	24	1655
ERR264269	67	1655
ERR264272	5	1655
ERR264274	6	1655
ERR264275	52	1655
ERR264276	49	1655
ERR264286	45	1655
ERR2694589	25	1655
ERR2694918	20	1655
ERR2694919	18	1655
ERR2694920	24	1655
ERR2718961	50	1655
ERR2718964	19	1655
ERR2719003	42	1655
ERR2719006	71	1655
ERR2719011	54	1655
ERR2719014	2	1655
ERR2719032	4	1655
ERR2719099	51	1655
ERR2719120	45	1655
ERR2719164	18	1655
ERR2719174	19	1655
ERR2719202	28	1655
ERR2719210	17	1655
ERR2719211	18	1655
ERR2719221	21	1655
ERR2719246	76	1655
ERR2719259	46	1655
ERR2719261	13	1655
ERR2719283	49	1655
ERR2719318	16	1655
ERR2747887	51	1655
ERR2747888	50	1655
ERR2747889	50	1655
ERR2747890	49	1655
ERR2747891	50	1655
ERR2747892	50	1655
ERR2747893	48	1655
ERR2747894	45	1655
ERR2747895	49	1655
ERR2747896	48	1655
ERR276992	67	1655
ERR276993	39	1655
ERR276994	40	1655
ERR276998	35	1655
ERR276999	40	1655
ERR277000	40	1655
ERR277002	75	1655
ERR277003	35	1655
ERR277005	19	1655
ERR277006	29	1655
ERR277018	42	1655
ERR296620	70	1655
ERR296622	71	1655
ERR296672	2	1655
ERR296679	2	1655
ERR434265	26	1655
ERR434304	14	1655
ERR434319	60	1655
ERR434391	31	1655
ERR434405	39	1655
ERR434462	4	1655
ERR434508	2	1655
ERR434602	54	1655
ERR434716	2	1655
ERR434782	19	1655
ERR434825	40	1655
ERR434922	59	1655
ERR434925	67	1655
ERR434937	14	1655
ERR434995	64	1655
ERR435058	63	1655
ERR435096	9	1655
ERR435151	52	1655
ERR435188	68	1655
ERR435191	28	1655
ERR435289	55	1655
ERR435441	40	1655
ERR439651	59	1655
ERR439672	12	1655
ERR439717	47	1655
ERR439722	27	1655
ERR458471	68	1655
ERR458472	71	1655
ERR458473	68	1655
ERR474042	69	1655
ERR474043	55	1655
ERR474051	23	1655
ERR474068	54	1655
ERR474075	52	1655
ERR474080	72	1655
ERR474090	72	1655
ERR474094	81	1655
ERR474102	50	1655
ERR474104	82	1655
ERR474105	69	1655
ERR474109	46	1655
ERR474112	80	1655
ERR474114	74	1655
ERR474124	18	1655
ERR474129	71	1655
ERR474133	30	1655
ERR474136	63	1655
ERR474148	61	1655
ERR474151	35	1655
ERR474155	37	1655
ERR474168	5	1655
ERR474183	57	1655
ERR474193	53	1655
ERR474195	7	1655
ERR474206	70	1655
ERR474217	48	1655
ERR474232	61	1655
ERR474238	51	1655
ERR474246	56	1655
ERR474251	32	1655
ERR474252	91	1655
ERR474257	58	1655
ERR474271	77	1655
ERR486697	52	1655
ERR486705	29	1655
ERR486716	64	1655
ERR568886	64	1655
ERR586982	66	1655
ERR586983	49	1655
ERR586985	58	1655
ERR586988	55	1655
ERR586992	60	1655
ERR586993	62	1655
ERR712526	23	1655
ERR712536	19	1655
ERR712564	12	1655
ERR712622	54	1655
ERR712676	13	1655
ERR712678	18	1655
ERR712683	38	1655
ERR712692	65	1655
ERR712696	37	1655
ERR712777	17	1655
ERR712782	61	1655
ERR712905	32	1655
ERR926356	82	1655
ERR926430	45	1655
ERR984959	53	1655
ERR985145	12	1655
ERR985147	40	1655
ERR985172	83	1655
ERR985183	49	1655
ERR985185	10	1655
ERR985188	87	1655
ERR998490	53	1655
ERR998767	46	1655
ERR998768	57	1655
ERR998792	8	1655
ERR998794	8	1655
ERR998795	21	1655
ERR998805	15	1655
ERR998808	3	1655
ERR998809	38	1655
ERR998810	14	1655
ERR998826	81	1655
ERR998828	85	1655
SRR1186467	10	1655
SRR1187773	74	1655
SRR1191660	15	1655
SRR1191661	10	1655
SRR1197651	70	1655
SRR1201320	20	1655
SRR1220712	1	1655
SRR1314360	38	1655
SRR1508889	97	1655
SRR1508890	99	1655
SRR1508897	68	1655
SRR1508901	69	1655
SRR1610047	78	1655
SRR1610053	69	1655
SRR1656032	54	1655
SRR1656097	86	1655
SRR1656412	70	1655
SRR1656437	85	1655
SRR1656438	81	1655
SRR2449109	81	1655
SRR2449140	88	1655
SRR2449141	64	1655
SRR2449143	79	1655
SRR2544769	76	1655
SRR2544771	85	1655
SRR2544772	92	1655
SRR2544776	17	1655
SRR2544777	58	1655
SRR2544780	75	1655
SRR2927305	44	1655
SRR2927307	9	1655
SRR2970632	31	1655
SRR2970634	48	1655
SRR2970635	18	1655
SRR2970706	33	1655
SRR2970717	52	1655
SRR2970740	62	1655
SRR2970742	51	1655
SRR2970749	81	1655
SRR2970751	64	1655
SRR2970752	33	1655
SRR2970759	58	1655
SRR2970764	55	1655
SRR2970772	86	1655
SRR2970773	55	1655
SRR2970775	71	1655
SRR3050981	56	1655
SRR3051021	45	1655
SRR3057126	19	1655
SRR3095378	25	1655
SRR3095382	33	1655
SRR3095385	59	1655
SRR3098841	409	1655
SRR3112329	30	1655
SRR3112332	64	1655
SRR3112334	42	1655
SRR3143579	44	1655
SRR3143580	40	1655
SRR3143581	62	1655
SRR3143582	76	1655
SRR3143583	56	1655
SRR3143596	54	1655
SRR3143598	61	1655
SRR3143599	71	1655
SRR3143602	19	1655
SRR3143603	55	1655
SRR3143605	35	1655
SRR3143627	70	1655
SRR3143628	36	1655
SRR3143629	63	1655
SRR3143630	62	1655
SRR3168641	53	1655
SRR3290047	215	1655
SRR3290100	419	1655
SRR3290218	324	1655
SRR3290381	64	1655
SRR3290429	5	1655
SRR3345825	83	1655
SRR3345828	38	1655
SRR3345831	78	1655
SRR3345832	83	1655
SRR3345833	24	1655
SRR3345834	80	1655
SRR3578633	39	1655
SRR3578978	81	1655
SRR3579388	71	1655
SRR3581363	68	1655
SRR3618619	79	1655
SRR3618620	78	1655
SRR3618621	80	1655
SRR3618622	79	1655
SRR3618631	40	1655
SRR3618633	71	1655
SRR3618634	71	1655
SRR3824733	11	1655
SRR3824734	10	1655
SRR3824735	9	1655
SRR3824736	10	1655
SRR3824738	9	1655
SRR3824739	9	1655
SRR3824740	9	1655
SRR3824741	9	1655
SRR3824742	11	1655
SRR3824743	11	1655
SRR3824744	11	1655
SRR3824745	10	1655
SRR3824746	11	1655
SRR3824747	8	1655
SRR3824749	7	1655
SRR3932418	75	1655
SRR3932421	44	1655
SRR3932427	79	1655
SRR3932428	78	1655
SRR3932429	71	1655
SRR3982177	43	1655
SRR3982375	29	1655
SRR3988071	32	1655
SRR3989704	8	1655
SRR3996243	5	1655
SRR3996259	17	1655
SRR3999065	1	1655
SRR3999086	1	1655
SRR4017814	71	1655
SRR4017889	54	1655
SRR4017891	16	1655
SRR4017899	55	1655
SRR4025854	14	1655
SRR4035122	58	1655
SRR4065675	71	1655
SRR4069214	56	1655
SRR4271485	18	1655
SRR5024533	20	1655
SRR5120226	55	1655
SRR5237400	48	1655
SRR5381110	47	1655
SRR5420068	17	1655
SRR5470014	30	1655
SRR5642121	55	1655
SRR5666396	64	1655
SRR5666400	74	1655
SRR5666624	19	1655
SRR5781877	3	1655
SRR5806879	17	1655
SRR5810510	177	1655
SRR5810512	74	1655
SRR5901126	16	1655
SRR5936479	77	1655
SRR5936483	77	1655
SRR5936486	77	1655
SRR5936489	102	1655
SRR5936490	18	1655
SRR5936496	73	1655
SRR5936501	88	1655
SRR5936503	72	1655
SRR5936512	52	1655
SRR5936515	75	1655
SRR5936516	86	1655
SRR5936521	92	1655
SRR5936522	13	1655
SRR5936530	34	1655
SRR5936531	51	1655
SRR5943519	67	1655
SRR5943568	34	1655
SRR5983083	3	1655
SRR6006735	60	1655
SRR6164082	24	1655
SRR6237769	43	1655
SRR6376590	75	1655
SRR643065	82	1655
SRR646335	76	1655
SRR6490546	52	1655
SRR6512637	85	1655
SRR6703040	95	1655
SRR6703041	25	1655
SRR6703046	5	1655
SRR6703060	65	1655
SRR6703061	96	1655
SRR6703065	18	1655
SRR6710189	63	1655
SRR6795924	56	1655
SRR6796140	49	1655
SRR6892764	68	1655
SRR7121423	88	1655
SRR7178196	93	1655
SRR7191539	60	1655
SRR7439082	19	1655
SRR7724629	69	1655
SRR7724658	15	1655
SRR7724667	49	1655
SRR7724679	4	1655
SRR7724742	11	1655
SRR7724746	54	1655
SRR7724804	27	1655
SRR7724835	73	1655
SRR933339	64	1655
SRR933407	7	1655
SRR933413	81	1655
SRR933421	37	1655
SRR933443	37	1655
SRR933509	357	1655
SRR933513	15	1655
SRR933517	75	1655
SRR933525	19	1655
SRR933529	46	1655
SRR933535	52	1655
SRR933537	5	1655
SRR933541	15	1655
SRR933547	179	1655
DRR148147	69	1654
ERR1971586	69	1654
SRR2927308	66	1654
SRR3050992	30	1654
SRR2970781	103	1651
DRR061436	81	1640
DRR061458	43	1640
ERR1023203	45	1640
ERR1023204	45	1640
ERR1023205	45	1640
ERR1023210	43	1640
ERR1035643	41	1640
ERR1035650	53	1640
ERR1543421	54	1640
ERR161297	75	1640
ERR1618285	46	1640
ERR1619109	91	1640
ERR1619314	80	1640
ERR1619371	78	1640
ERR1619425	85	1640
ERR1971431	74	1640
ERR2652645	54	1640
ERR2652646	53	1640
ERR277008	56	1640
ERR277010	64	1640
ERR277017	53	1640
ERR434417	83	1640
ERR434418	59	1640
ERR434497	89	1640
ERR434502	55	1640
ERR434504	61	1640
ERR434516	71	1640
ERR434703	53	1640
ERR434722	58	1640
ERR434868	89	1640
ERR434915	57	1640
ERR434956	81	1640
ERR434994	55	1640
ERR435087	58	1640
ERR435088	55	1640
ERR435165	75	1640
ERR435384	68	1640
ERR439575	56	1640
ERR474064	77	1640
ERR474066	82	1640
ERR474110	58	1640
ERR474135	67	1640
ERR474157	56	1640
ERR474174	81	1640
ERR474218	58	1640
ERR474250	84	1640
SRR1314396	75	1640
SRR2970646	55	1640
SRR3290372	437	1640
SRR3345830	59	1640
SRR3618632	55	1640
SRR5120218	72	1640
SRR6892772	76	1640
SRR933521	101	1640
ERR1374938	66	1639
ERR435386	71	1639
SRR2970776	69	1639
DRR061482	69	1638
SRR3050888	62	1637
ERR1718922	46	1636
DRR148330	50	1633
SRR7724657	116	1623
ERR1618996	57	1622
ERR2232722	51	1619
SRR4017838	66	1615
ERR1618921	73	1614
DRR033884	40	1580
DRR033885	38	1580
ERR1374937	44	1580
ERR1374981	15	1580
SRR6117463	56	1565
ERR1971412	69	1563
ERR2205999	124	1546
ERR276997	76	1528
SRR850818	76	1515
ERR1035668	10	1512
ERR1971720	21	1511
ERR161246	79	1509
ERR161248	94	1509
ERR161250	56	1509
ERR1619132	70	1509
ERR1619133	41	1509
ERR2232721	55	1509
ERR264262	83	1509
SRR5194982	58	1509
SRR5194983	61	1509
SRR5194984	62	1509
SRR5194985	59	1509
SRR5194986	63	1509
SRR5194987	62	1509
SRR5194988	61	1509
SRR5194989	52	1509
SRR5194990	59	1509
ERR1822443	33	1507
ERR1822481	26	1507
ERR161249	44	1505
DRR065639	34	1502
ERR2232630	14	1501
ERR1617722	49	1488
ERR1617725	50	1488
ERR1617982	43	1488
ERR1618069	48	1488
ERR1618855	63	1488
ERR1618866	75	1488
ERR1619497	73	1488
ERR1617842	53	1487
ERR1619517	54	1485
ERR1971340	14	1476
ERR264287	79	1474
SRR3143609	74	1474
DRR051010	98	1473
ERR1023202	60	1473
ERR1035642	61	1473
ERR1971797	80	1473
ERR1971838	62	1473
ERR264279	92	1473
ERR277012	86	1473
SRR3050855	58	1473
SRR3143608	81	1473
SRR4017839	66	1473
SRR5666491	70	1473
SRR5666528	69	1473
SRR5901135	66	1473
SRR5936494	87	1473
ERR1619398	94	1471
ERR474261	87	1464
SRR3988114	89	1459
ERR1841122	59	1457
ERR264240	51	1455
ERR1946765	34	1448
ERR1946766	39	1448
SRR1204053	83	1444
DRR051025	51	1434
ERR2027624	68	1434
ERR1195700	123	1430
ERR1617779	64	1426
SRR5936492	40	1423
SRR7724623	97	1402
SRR2927306	63	1364
ERR1618142	83	1357
DRR092876	29	1352
ERR1415567	52	1347
ERR1971763	75	1309
ERR1623069	31	1303
ERR1623070	36	1303
ERR587004	120	1295
ERR1971819	17	1292
ERR1971693	55	1279
ERR2232752	64	1274
ERR1971378	72	1268
SRR2970747	87	1267
ERR1218589	79	1237
ERR1617957	48	1176
ERR1543454	54	1173
DRR051035	140	1159
ERR1218609	89	1159
ERR1822594	54	1159
ERR1946790	50	1159
ERR1946836	61	1159
ERR2232634	55	1159
ERR985141	75	1159
ERR1218622	87	1139
ERR1218632	34	1139
ERR1218633	37	1139
ERR1617962	51	1139
ERR1622865	31	1139
ERR1790514	96	1139
ERR1822266	30	1139
ERR1822320	85	1139
ERR1822324	29	1139
ERR1822419	33	1139
ERR1822437	31	1139
ERR1822445	100	1139
ERR1822447	99	1139
ERR1822470	31	1139
ERR1822533	99	1139
ERR1822595	95	1139
ERR1822616	34	1139
ERR1822627	90	1139
ERR1852679	31	1139
ERR1937120	31	1139
ERR1937215	29	1139
ERR1971505	107	1139
ERR2060044	102	1139
ERR2232728	132	1139
SRR2970633	95	1139
SRR2970695	103	1139
SRR2970762	99	1139
ERR439613	107	1136
ERR1366622	100	1126
ERR1366623	97	1126
ERR1543422	35	1126
ERR161287	19	1126
ERR161292	115	1126
ERR161296	19	1126
ERR191634	18	1126
ERR191638	31	1126
ERR191639	103	1126
ERR191640	18	1126
ERR191641	28	1126
ERR191642	35	1126
ERR191646	42	1126
ERR191647	33	1126
ERR191648	29	1126
ERR191649	31	1126
ERR191654	28	1126
ERR191656	29	1126
ERR191657	124	1126
ERR191663	30	1126
ERR191665	30	1126
ERR191671	30	1126
ERR191672	17	1126
ERR191673	32	1126
ERR191678	17	1126
ERR191679	33	1126
ERR191680	30	1126
ERR191686	107	1126
ERR191688	29	1126
ERR191689	18	1126
ERR191694	39	1126
ERR191695	27	1126
ERR191696	115	1126
ERR191698	17	1126
ERR191703	21	1126
ERR191704	30	1126
ERR191710	32	1126
ERR191715	17	1126
ERR191717	31	1126
ERR191718	27	1126
ERR191719	30	1126
ERR191720	30	1126
ERR191721	20	1126
ERR191727	28	1126
ERR191728	29	1126
ERR191729	109	1126
ERR434347	126	1126
ERR434584	18	1126
ERR434723	17	1126
ERR434740	19	1126
ERR435385	30	1126
ERR435431	32	1126
ERR474078	100	1126
ERR474165	15	1126
ERR474272	30	1126
ERR712897	141	1126
ERR926421	122	1126
SRR2970748	35	1126
SRR2970765	19	1126
SRR3051008	23	1126
SRR3143565	37	1126
SRR3143592	37	1126
SRR3143595	33	1126
SRR4065676	96	1126
SRR5018255	108	1126
DRR051043	52	1109
DRR051044	65	1109
SRR3588896	90	1109
SRR6701903	162	1109
DRR061424	67	1099
ERR1718980	63	1096
ERR712767	73	1096
DRR092861	25	1095
ERR1718975	16	1093
ERR1971338	18	1093
ERR1971360	18	1093
ERR1971485	18	1093
ERR1971531	18	1093
ERR1971577	18	1093
ERR1971588	19	1093
ERR1971601	19	1093
ERR1971603	17	1093
ERR1971637	39	1093
ERR1971703	19	1093
ERR1971737	17	1093
ERR1971753	18	1093
ERR1971784	20	1093
ERR1971790	18	1093
ERR1971808	17	1093
ERR985154	18	1093
ERR968325	23	1084
DRR089862	27	1083
ERR1619094	101	1079
DRR063426	128	1078
DRR033895	51	1069
ERR1971631	57	1069
ERR1971646	50	1069
ERR2719155	53	1069
SRR2127887	101	1063
ERR1790518	30	1032
ERR1023208	87	1003
SRR6986225	71	998
SRR6986385	89	998
SRR933359	69	998
ERR1374943	152	967
DRR061451	62	932
SRR6703042	70	891
ERR1541364	42	882
ERR1971742	63	873
DRR033916	101	826
ERR1335194	50	809
ERR1541364	66	773
SRR6703042	30	772
DRR061451	76	723
ERR1374943	246	688
ERR1374941	68	687
ERR1374942	61	687
ERR1543386	21	687
ERR474152	75	687
ERR474178	65	687
ERR474243	67	687
SRR5936535	36	676
ERR1023208	65	660
ERR1790518	16	629
ERR2138032	74	594
ERR2138033	76	594
ERR2138034	79	594
ERR2138035	71	594
ERR2138036	74	594
ERR2138046	71	594
ERR2138048	68	594
SRR2127887	121	592
DRR063426	79	586
DRR089862	27	581
ERR968325	16	578
ERR1619094	129	576
DRR092861	28	570
ERR1718975	94	562
ERR1971338	72	562
ERR1971360	70	562
ERR1971485	65	562
ERR1971531	73	562
ERR1971577	80	562
ERR1971588	75	562
ERR1971601	77	562
ERR1971603	61	562
ERR1971637	71	562
ERR1971703	76	562
ERR1971737	76	562
ERR1971753	77	562
ERR1971784	70	562
ERR1971790	74	562
ERR1971808	73	562
ERR985154	80	562
SRR5642124	10	562
ERR1718980	43	559
ERR712767	58	559
DRR061424	54	556
ERR1618959	58	554
ERR1971735	39	554
DRR092884	51	552
SRR3588896	121	546
SRR6701903	167	546
DRR051043	105	539
DRR051044	109	539
DRR089056	65	539
ERR1937229	52	539
ERR1971502	59	537
ERR1216995	48	529
ERR1366622	128	529
ERR1366623	124	529
ERR1543422	113	529
ERR161261	49	529
ERR161287	136	529
ERR161292	159	529
ERR161296	149	529
ERR191634	142	529
ERR191638	147	529
ERR191639	136	529
ERR191640	137	529
ERR191641	139	529
ERR191642	149	529
ERR191646	185	529
ERR191647	148	529
ERR191648	146	529
ERR191649	174	529
ERR191654	140	529
ERR191656	141	529
ERR191657	183	529
ERR191663	140	529
ERR191665	144	529
ERR191671	140	529
ERR191672	115	529
ERR191673	147	529
ERR191678	144	529
ERR191679	160	529
ERR191680	143	529
ERR191686	141	529
ERR191688	141	529
ERR191689	142	529
ERR191694	161	529
ERR191695	144	529
ERR191696	149	529
ERR191698	128	529
ERR191703	147	529
ERR191704	142	529
ERR191710	145	529
ERR191715	134	529
ERR191717	147	529
ERR191718	135	529
ERR191719	138	529
ERR191720	141	529
ERR191721	145	529
ERR191727	141	529
ERR191728	125	529
ERR191729	88	529
ERR2027615	51	529
ERR2027616	48	529
ERR434347	167	529
ERR434584	144	529
ERR434723	114	529
ERR434740	160	529
ERR435385	125	529
ERR435431	190	529
ERR474078	133	529
ERR474165	130	529
ERR474272	119	529
ERR712897	200	529
ERR926421	166	529
ERR985172	51	529
SRR2970657	39	529
SRR2970748	199	529
SRR2970765	130	529
SRR3051008	91	529
SRR3143565	182	529
SRR3143592	162	529
SRR3143595	138	529
SRR3143602	62	529
SRR4065676	124	529
SRR5018255	136	529
ERR1971346	26	525
ERR1971551	27	525
ERR2719266	42	525
SRR2127494	55	523
SRR2134675	42	523
SRR2134681	52	523
SRR2135119	56	523
SRR6164084	40	523
ERR1218622	95	516
ERR1218632	89	516
ERR1218633	95	516
ERR1617962	60	516
ERR1622865	72	516
ERR1790514	79	516
ERR1822266	72	516
ERR1822320	117	516
ERR1822324	69	516
ERR1822419	75	516
ERR1822437	75	516
ERR1822445	143	516
ERR1822447	138	516
ERR1822470	78	516
ERR1822533	83	516
ERR1822595	133	516
ERR1822616	81	516
ERR1822627	125	516
ERR1852679	74	516
ERR1937120	75	516
ERR1937215	70	516
ERR1971505	89	516
ERR2060044	82	516
ERR2232728	158	516
SRR2970633	80	516
SRR2970695	88	516
SRR2970762	81	516
ERR439613	179	504
DRR033870	122	496
DRR033877	206	496
DRR033878	173	496
DRR033888	62	496
DRR033891	52	496
DRR033896	60	496
DRR033898	58	496
DRR033912	61	496
DRR033913	62	496
DRR033925	111	496
DRR033926	73	496
DRR033931	62	496
DRR033932	48	496
DRR051018	115	496
DRR051022	126	496
DRR051029	127	496
DRR051035	161	496
DRR061447	60	496
DRR148139	69	496
DRR148149	61	496
DRR148155	68	496
DRR148209	98	496
DRR148214	73	496
DRR148216	66	496
ERR1035638	60	496
ERR1035639	61	496
ERR1035648	60	496
ERR1035649	56	496
ERR1035651	48	496
ERR1035669	54	496
ERR1035673	60	496
ERR1195476	58	496
ERR1195485	68	496
ERR1195494	64	496
ERR1195562	64	496
ERR1195567	60	496
ERR1195621	58	496
ERR1195701	80	496
ERR1195702	89	496
ERR1204833	48	496
ERR1205005	50	496
ERR1216282	73	496
ERR1216288	62	496
ERR1216289	62	496
ERR1216948	64	496
ERR1218609	132	496
ERR1334288	71	496
ERR1334628	61	496
ERR1351680	58	496
ERR1366621	73	496
ERR1374934	74	496
ERR1415511	59	496
ERR1415521	55	496
ERR1415787	77	496
ERR1514974	62	496
ERR1543357	59	496
ERR1543402	67	496
ERR1543403	68	496
ERR1543415	61	496
ERR1543490	63	496
ERR161281	78	496
ERR161320	78	496
ERR161328	72	496
ERR1617743	52	496
ERR1617780	68	496
ERR1617877	60	496
ERR1617888	71	496
ERR1617920	58	496
ERR1617922	67	496
ERR1617939	54	496
ERR1617944	59	496
ERR1617958	50	496
ERR1618039	63	496
ERR1618108	60	496
ERR1618109	61	496
ERR1618265	73	496
ERR1618269	75	496
ERR1618270	68	496
ERR1618318	57	496
ERR1618335	50	496
ERR1618353	67	496
ERR1618801	58	496
ERR1618803	58	496
ERR1618909	90	496
ERR1618927	78	496
ERR1618951	74	496
ERR1618987	93	496
ERR1619008	70	496
ERR1619017	80	496
ERR1619021	75	496
ERR1619072	65	496
ERR1619081	82	496
ERR1619093	77	496
ERR1619113	80	496
ERR1619126	75	496
ERR1619143	59	496
ERR1619150	79	496
ERR1619190	74	496
ERR1619352	87	496
ERR1619368	69	496
ERR1619388	84	496
ERR1619409	79	496
ERR1619423	64	496
ERR1619451	84	496
ERR1619453	78	496
ERR1619474	72	496
ERR1619492	72	496
ERR1623060	58	496
ERR1623061	63	496
ERR1623100	74	496
ERR1623101	64	496
ERR1623104	71	496
ERR1718920	56	496
ERR1718959	64	496
ERR1790087	58	496
ERR1790249	56	496
ERR1790250	59	496
ERR1790251	55	496
ERR1790898	145	496
ERR1790899	140	496
ERR1790901	140	496
ERR1790902	140	496
ERR1822257	62	496
ERR1822263	53	496
ERR1822280	67	496
ERR1822284	63	496
ERR1822306	68	496
ERR1822375	80	496
ERR1822382	63	496
ERR1822395	59	496
ERR1822439	65	496
ERR1822474	60	496
ERR1822487	61	496
ERR1822524	66	496
ERR1822532	57	496
ERR1822578	58	496
ERR1822594	124	496
ERR1822596	54	496
ERR1841126	59	496
ERR1841133	82	496
ERR1852634	65	496
ERR1852635	55	496
ERR1852636	72	496
ERR1852676	59	496
ERR1852678	59	496
ERR1852686	62	496
ERR1852687	56	496
ERR1852691	62	496
ERR1852696	58	496
ERR1852711	60	496
ERR1891341	56	496
ERR1891537	70	496
ERR1891605	73	496
ERR1891616	65	496
ERR191660	84	496
ERR191685	69	496
ERR191690	82	496
ERR191706	71	496
ERR191713	82	496
ERR191726	68	496
ERR1937063	60	496
ERR1937072	62	496
ERR1937077	57	496
ERR1937118	60	496
ERR1937134	64	496
ERR1937137	59	496
ERR1937142	60	496
ERR1937150	62	496
ERR1937201	64	496
ERR1946772	68	496
ERR1946790	67	496
ERR1946803	64	496
ERR1946807	55	496
ERR1946821	62	496
ERR1946822	58	496
ERR1946835	59	496
ERR1946836	64	496
ERR1946846	62	496
ERR1946852	72	496
ERR1949155	63	496
ERR1971303	80	496
ERR1971308	77	496
ERR1971317	63	496
ERR1971333	69	496
ERR1971337	71	496
ERR1971339	66	496
ERR1971381	66	496
ERR1971388	66	496
ERR1971393	69	496
ERR1971399	53	496
ERR1971411	70	496
ERR1971427	61	496
ERR1971482	85	496
ERR1971492	62	496
ERR1971567	61	496
ERR1971571	56	496
ERR1971613	63	496
ERR1971644	64	496
ERR1971648	65	496
ERR1971671	66	496
ERR1971677	59	496
ERR1971679	59	496
ERR1971690	84	496
ERR1971691	56	496
ERR1971696	51	496
ERR1971711	60	496
ERR1971727	50	496
ERR1971759	51	496
ERR1971778	86	496
ERR1971785	47	496
ERR1971795	56	496
ERR1971798	55	496
ERR1971807	60	496
ERR1971825	62	496
ERR1971834	57	496
ERR1971842	53	496
ERR1981378	66	496
ERR1981606	69	496
ERR2027627	98	496
ERR2060062	65	496
ERR2204442	81	496
ERR2204586	81	496
ERR2232599	61	496
ERR2232612	82	496
ERR2232634	137	496
ERR2232660	68	496
ERR2232671	84	496
ERR2232689	87	496
ERR2232719	120	496
ERR2232732	91	496
ERR2232739	78	496
ERR2232743	78	496
ERR2232744	110	496
ERR2232746	60	496
ERR2232751	112	496
ERR2237950	59	496
ERR2238033	47	496
ERR2238075	57	496
ERR264263	84	496
ERR2718954	58	496
ERR2718972	64	496
ERR2719075	62	496
ERR2719098	65	496
ERR2719136	61	496
ERR2719160	64	496
ERR2719169	53	496
ERR2719250	57	496
ERR2719252	63	496
ERR2719282	62	496
ERR2719317	43	496
ERR2719325	81	496
ERR2719326	69	496
ERR2719331	74	496
ERR2719335	71	496
ERR2719336	73	496
ERR2719337	70	496
ERR276995	91	496
ERR276996	79	496
ERR277004	76	496
ERR434282	70	496
ERR434601	66	496
ERR434640	81	496
ERR434764	63	496
ERR434844	63	496
ERR435023	71	496
ERR435107	61	496
ERR435153	74	496
ERR435155	63	496
ERR435194	75	496
ERR458470	66	496
ERR474060	68	496
ERR474083	61	496
ERR474095	72	496
ERR474142	68	496
ERR474146	67	496
ERR474166	64	496
ERR474207	64	496
ERR474219	76	496
ERR474220	84	496
ERR474223	72	496
ERR474227	76	496
ERR474236	62	496
ERR474255	76	496
ERR474263	72	496
ERR474266	72	496
ERR486699	64	496
ERR586996	81	496
ERR587006	77	496
ERR712549	64	496
ERR712674	63	496
ERR712699	156	496
ERR712845	66	496
ERR775995	58	496
ERR776017	65	496
ERR776097	62	496
ERR776101	58	496
ERR780254	68	496
ERR780255	62	496
ERR780259	63	496
ERR780260	69	496
ERR780262	62	496
ERR780266	67	496
ERR780268	69	496
ERR780269	62	496
ERR780271	74	496
ERR830475	67	496
ERR830487	56	496
ERR830499	64	496
ERR830517	65	496
ERR830526	64	496
ERR830528	57	496
ERR830562	63	496
ERR830591	52	496
ERR830598	68	496
ERR830601	63	496
ERR830611	66	496
ERR830614	92	496
ERR830624	63	496
ERR830628	60	496
ERR830632	71	496
ERR830639	54	496
ERR985141	62	496
ERR985171	109	496
ERR998756	65	496
ERR998825	71	496
SRR1314220	60	496
SRR1314246	76	496
SRR1314271	79	496
SRR1314293	69	496
SRR1610051	141	496
SRR1610055	146	496
SRR1610068	103	496
SRR2127761	94	496
SRR2135157	88	496
SRR2820647	80	496
SRR2970737	101	496
SRR2970738	73	496
SRR3050954	61	496
SRR3050974	60	496
SRR3050985	47	496
SRR3050998	70	496
SRR3051032	53	496
SRR3095387	71	496
SRR3143604	64	496
SRR3143621	67	496
SRR3168634	51	496
SRR3824728	73	496
SRR3824729	73	496
SRR3824730	75	496
SRR3824731	70	496
SRR3824732	82	496
SRR3999096	71	496
SRR4245478	85	496
SRR4245479	67	496
SRR4245482	58	496
SRR4245484	58	496
SRR4271483	275	496
SRR4294841	59	496
SRR4787914	248	496
SRR5120214	72	496
SRR5120228	68	496
SRR5398450	71	496
SRR5398452	52	496
SRR5420070	64	496
SRR5642083	66	496
SRR5642084	59	496
SRR5660175	62	496
SRR5660176	64	496
SRR5901125	58	496
SRR5901139	61	496
SRR5936470	96	496
SRR5936480	79	496
SRR5936481	70	496
SRR5936485	72	496
SRR5936488	75	496
SRR5936506	73	496
SRR5936507	66	496
SRR5936513	68	496
SRR5936517	75	496
SRR5936519	76	496
SRR5936520	166	496
SRR5936525	77	496
SRR5936528	71	496
SRR5943498	61	496
SRR5943515	61	496
SRR6164086	81	496
SRR6165823	76	496
SRR6703058	53	496
SRR6703062	59	496
SRR7244285	76	496
SRR7285611	75	496
ERR183361	87	495
ERR191693	76	495
ERR1946853	74	495
ERR2719342	63	495
ERR830481	63	495
SRR5033716	80	495
SRR5936523	89	495
SRR6440060	130	495
SRR6440079	140	495
SRR6456786	106	495
SRR7724635	76	495
SRR7724649	91	495
SRR7724756	84	495
DRR148184	56	494
ERR161274	54	494
ERR1822477	66	494
ERR1971649	72	494
SRR7724820	91	494
SRR5642124	5	476
SRR5936520	43	475
DRR061437	66	445
ERR1218589	74	418
DRR092879	68	398
DRR092880	57	398
ERR1035670	48	398
ERR1617873	71	398
ERR1622294	47	398
ERR1622295	46	398
[truncated: 624 more rows]

## Sheet: TableS6
	Subclades	All	C	A	B	C0	C1_6	C2_4	C2_9	A & B	A & C	B & C	C2_4 & C2_9	C1_6 & C2_4	C1_6 & C2_9	C0 & C1_6	C0 & C2_4	C0 & C2_9	A, B & C2_9	A, B & C2_4	A, B & C1_6	A & C2_9	A & C2_4	A & C1_6	B & C2_9	B & C2_4	B & C1_6
Gene set	#isolates	4071	3200	414	433	52	1113	384	1651	847	3616	3635	2035	1497	2764	1165	436	1703	2498	1233	1960	2065	800	1527	2084	819	1546
Total		26479	21304	12163	16323	6427	16490	10322	15485	18639	22912	25084	16637	18315	20346	16634	10672	15586	22200	19933	23368	17755	14578	19011	20683	17972	21843
Core	c	3712	3916	3798	3771	4031	3843	4109	4019	3708	3738	3776	4023	3875	3914	3822	4109	4013	3754	3740	3681	3778	3789	3680	3823	3812	3711
Soft core	s	242	334	292	281	447	424	380	354	232	260	325	358	406	348	434	339	353	196	215	242	267	266	294	274	231	336
Shell	a	1018	731	764	1437	766	571	642	566	1317	980	881	733	772	658	579	721	574	1098	1405	1113	1015	1308	1007	855	1332	894
Cloud	d	21507	16323	7309	10834	1183	11652	5191	10546	14573	17934	20102	11523	13262	15426	11799	5503	10646	17152	14573	18332	12695	14573	14030	15731	12597	16902
Core	Deficit	175.375	52.78	NA	NA	NA	NA	NA	NA	76.1972	164.392	122.651	12.9828	36.2325	34.1288	29.3914	-9.30275	6.36641	159.549	92.9376	103.661	196.693	158.257	150.8	144.472	117.576	111.834
Soft core	Deficit	81.5493	48.9781	NA	NA	NA	NA	NA	NA	54.3766	69.1504	2.68171	0.906143	6.71343	34.1874	-8.97339	48.9908	3.83969	116.633	63.0649	99.0286	74.57	68.175	94.2122	64.8325	96.2955	47.9489
Shell	Deficit	-206.86	-150.891	NA	NA	NA	NA	NA	NA	-208.952	-245.084	-65.819	-152.659	-182.788	-89.9866	0.703863	-64.211	-1.89313	-277.357	-298.076	-219.621	-409.304	-601.2	-383.674	-108.029	-268.004	-80.4528
Shell	E[a]	1062.06	681.867	NA	NA	NA	NA	NA	NA	1238.62	967.916	940.029	594.23	632.158	636.33	600.122	696.477	582.313	1096.82	1260.65	1096.07	876.959	929.962	868.338	956.275	1274.62	973.331
Shell	Difference	-0.0414874	0.0720563	NA	NA	NA	NA	NA	NA	0.0632782	0.0124846	-0.0627945	0.233529	0.221213	0.0340553	-0.035196	0.03521	-0.0142758	0.00107158	0.114507	0.0154481	0.157409	0.406508	0.159687	-0.105906	0.0450211	-0.0815042
Cloud	E[d]	14776.3	10086.8	NA	NA	NA	NA	NA	NA	9032.66	15270.4	15719.7	9396.75	9854.83	10969.7	11205.8	4688.46	10268.4	11910.3	11485.4	12897.4	9758.99	5899.32	10335.9	10707.1	8107.61	11502.2
Cloud	Difference	0.455503	0.618254	NA	NA	NA	NA	NA	NA	0.613368	0.174428	0.278779	0.226275	0.345736	0.406238	0.0529335	0.173733	0.036771	0.440102	0.268828	0.421376	0.300852	1.47028	0.357409	0.46921	0.553726	0.469455
Openness		0.8231	0.806	0.807	0.762	NA	0.755	0.696	0.822	0.8132	0.8349	0.8128	0.80798	0.759827	0.818784	0.765773	0.722624	0.820152	0.847628	0.791817	0.818788	0.83511	0.757293	0.78802	0.824605	0.784169	0.819536
